# Supplementary material for: An optimized click chemistry method allows visualization of proliferating neuronal progenitors in the mouse brain
Source: Cell Rep Methods. 2025 Oct 21;5(11):101208. doi: 10.1016/j.crmeth.2025.101208 (PMC12664898; doi:10.1016/j.crmeth.2025.101208)
Supplement: Data S1. This dataset provides a manually annotated version of the Allen Brain Atlas, focusing on the SVZ in the caudoputamen subregion of the striatum, related to Figure 6B — The SVZ is not included in the original Allen Brain Atlas, likely due to its thin structure consisting of only a few cell layers adjacent to the lateral ventricles. To address this omission, we manually segmented the SVZ by referencing previously reported definitions of the mouse SVZ. Using 2D slices of the anatomical atlas (average template.nrrd), a single layer of pixels was annotated on the lateral wall of the caudate nucleus region. The annotated voxels were assigned ID = 5 and incorporated into the atlas using a JSON editor. [file mmc2.zip]

Archive with 1 entries (1 files):
- crmeth_101208_mmc2.json
