# Supplementary material for: An optimized click chemistry method allows visualization of proliferating neuronal progenitors in the mouse brain
Source: Cell Rep Methods. 2025 Oct 21;5(11):101208. doi: 10.1016/j.crmeth.2025.101208 (PMC12664898; doi:10.1016/j.crmeth.2025.101208)
Supplement: Data S2. This dataset provides a customized version of the Allen Brain Atlas, focusing on nestin-positive signals to delineate neuronal progenitor migration pathways, related to Figure 6C — Using Nestin-Cre/ERT2-Rosa26-lsl-tdTomato mice treated with tamoxifen (200 mg/kg intraperitoneally for five consecutive days), nestin expression was visualized following tissue clearing with CUBIC and the application of C4-3D. Coordinates of nestin-positive voxels were normalized to the Allen Brain Atlas. Voxels identified as nestin-positive in at least four out of seven mouse brains were annotated with ID = 5. This nestin-annotated atlas highlights the gradual decrease in nestin expression along migration pathways to the olfactory bulbs, enabling detailed spatial analysis. [file mmc3.zip]

Archive with 1 entries (1 files):
- crmeth_101208_mmc3.json
