# Supplementary material for: An optimized click chemistry method allows visualization of proliferating neuronal progenitors in the mouse brain
Source: Cell Rep Methods. 2025 Oct 21;5(11):101208. doi: 10.1016/j.crmeth.2025.101208 (PMC12664898; doi:10.1016/j.crmeth.2025.101208)
Supplement: Data S2. This dataset provides a customized version of the Allen Brain Atlas, focusing on nestin-positive signals to delineate neuronal progenitor migration pathways, related to Figure 6C — Using Nestin-Cre/ERT2-Rosa26-lsl-tdTomato mice treated with tamoxifen (200 mg/kg intraperitoneally for five consecutive days), nestin expression was visualized following tissue clearing with CUBIC and the application of C4-3D. Coordinates of nestin-positive voxels were normalized to the Allen Brain Atlas. Voxels identified as nestin-positive in at least four out of seven mouse brains were annotated with ID = 5. This nestin-annotated atlas highlights the gradual decrease in nestin expression along migration pathways to the olfactory bulbs, enabling detailed spatial analysis. [file mmc3.zip › crmeth_101208_mmc3.json]

{
  "success": true,
  "id": 0,
  "start_row": 0,
  "num_rows": 1,
  "total_rows": 1,
  "msg": [
    {
     "id": 997,
     "atlas_id": -1,
     "ontology_id": 1,
     "acronym": "root",
     "name": "root",
     "color_hex_triplet": "FFFFFF",
     "graph_order": 0,
     "st_level": 0,
     "hemisphere_id": 3,
     "parent_structure_id": null,
     "children": [
      {
       "id": 8,
       "atlas_id": 0,
       "ontology_id": 1,
       "acronym": "grey",
       "name": "Basic cell groups and regions",
       "color_hex_triplet": "BFDAE3",
       "graph_order": 1,
       "st_level": 1,
       "hemisphere_id": 3,
       "parent_structure_id": 997,
       "children": [
        {
         "id": 567,
         "atlas_id": 70,
         "ontology_id": 1,
         "acronym": "CH",
         "name": "Cerebrum",
         "color_hex_triplet": "B0F0FF",
         "graph_order": 2,
         "st_level": 2,
         "hemisphere_id": 3,
         "parent_structure_id": 8,
         "children": [
          {
           "id": 688,
           "atlas_id": 85,
           "ontology_id": 1,
           "acronym": "CTX",
           "name": "Cerebral cortex",
           "color_hex_triplet": "B0FFB8",
           "graph_order": 3,
           "st_level": 3,
           "hemisphere_id": 3,
           "parent_structure_id": 567,
           "children": [
            {
             "id": 695,
             "atlas_id": 86,
             "ontology_id": 1,
             "acronym": "CTXpl",
             "name": "Cortical plate",
             "color_hex_triplet": "70FF70",
             "graph_order": 4,
             "st_level": 4,
             "hemisphere_id": 3,
             "parent_structure_id": 688,
             "children": [
              {
               "id": 315,
               "atlas_id": 746,
               "ontology_id": 1,
               "acronym": "Isocortex",
               "name": "Isocortex",
               "color_hex_triplet": "70FF71",
               "graph_order": 5,
               "st_level": 5,
               "hemisphere_id": 3,
               "parent_structure_id": 695,
               "children": [
                {
                 "id": 184,
                 "atlas_id": 871,
                 "ontology_id": 1,
                 "acronym": "FRP",
                 "name": "Frontal pole, cerebral cortex",
                 "color_hex_triplet": "268F45",
                 "graph_order": 6,
                 "st_level": 8,
                 "hemisphere_id": 3,
                 "parent_structure_id": 315,
                 "children": [
                  {
                   "id": 68,
                   "atlas_id": 998,
                   "ontology_id": 1,
                   "acronym": "FRP1",
                   "name": "Frontal pole, layer 1",
                   "color_hex_triplet": "268F45",
                   "graph_order": 7,
                   "st_level": 11,
                   "hemisphere_id": 3,
                   "parent_structure_id": 184,
                   "children": []
                  },
                  {
                   "id": 667,
                   "atlas_id": 1073,
                   "ontology_id": 1,
                   "acronym": "FRP2/3",
                   "name": "Frontal pole, layer 2/3",
                   "color_hex_triplet": "268F45",
                   "graph_order": 8,
                   "st_level": 11,
                   "hemisphere_id": 3,
                   "parent_structure_id": 184,
                   "children": []
                  },
                  {
                   "id": 526157192,
                   "atlas_id": null,
                   "ontology_id": 1,
                   "acronym": "FRP5",
                   "name": "Frontal pole, layer 5",
                   "color_hex_triplet": "268F45",
                   "graph_order": 9,
                   "st_level": 11,
                   "hemisphere_id": 3,
                   "parent_structure_id": 184,
                   "children": []
                  },
                  {
                   "id": 526157196,
                   "atlas_id": null,
                   "ontology_id": 1,
                   "acronym": "FRP6a",
                   "name": "Frontal pole, layer 6a",
                   "color_hex_triplet": "268F45",
                   "graph_order": 10,
                   "st_level": 11,
                   "hemisphere_id": 3,
                   "parent_structure_id": 184,
                   "children": []
                  },
                  {
                   "id": 526322264,
                   "atlas_id": null,
                   "ontology_id": 1,
                   "acronym": "FRP6b",
                   "name": "Frontal pole, layer 6b",
                   "color_hex_triplet": "268F45",
                   "graph_order": 11,
                   "st_level": 11,
                   "hemisphere_id": 3,
                   "parent_structure_id": 184,
                   "children": []
                  }
                 ]
                },
                {
                 "id": 500,
                 "atlas_id": 203,
                 "ontology_id": 1,
                 "acronym": "MO",
                 "name": "Somatomotor areas",
                 "color_hex_triplet": "1F9D5A",
                 "graph_order": 12,
                 "st_level": 6,
                 "hemisphere_id": 3,
                 "parent_structure_id": 315,
                 "children": [
                  {
                   "id": 107,
                   "atlas_id": 1003,
                   "ontology_id": 1,
                   "acronym": "MO1",
                   "name": "Somatomotor areas, Layer 1",
                   "color_hex_triplet": "1F9D5A",
                   "graph_order": 13,
                   "st_level": 11,
                   "hemisphere_id": 3,
                   "parent_structure_id": 500,
                   "children": []
                  },
                  {
                   "id": 219,
                   "atlas_id": 1017,
                   "ontology_id": 1,
                   "acronym": "MO2/3",
                   "name": "Somatomotor areas, Layer 2/3",
                   "color_hex_triplet": "1F9D5A",
                   "graph_order": 14,
                   "st_level": 11,
                   "hemisphere_id": 3,
                   "parent_structure_id": 500,
                   "children": []
                  },
                  {
                   "id": 299,
                   "atlas_id": 1027,
                   "ontology_id": 1,
                   "acronym": "MO5",
                   "name": "Somatomotor areas, Layer 5",
                   "color_hex_triplet": "1F9D5A",
                   "graph_order": 15,
                   "st_level": 11,
                   "hemisphere_id": 3,
                   "parent_structure_id": 500,
                   "children": []
                  },
                  {
                   "id": 644,
                   "atlas_id": 787,
                   "ontology_id": 1,
                   "acronym": "MO6a",
                   "name": "Somatomotor areas, Layer 6a",
                   "color_hex_triplet": "1F9D5A",
                   "graph_order": 16,
                   "st_level": 11,
                   "hemisphere_id": 3,
                   "parent_structure_id": 500,
                   "children": []
                  },
                  {
                   "id": 947,
                   "atlas_id": 825,
                   "ontology_id": 1,
                   "acronym": "MO6b",
                   "name": "Somatomotor areas, Layer 6b",
                   "color_hex_triplet": "1F9D5A",
                   "graph_order": 17,
                   "st_level": 11,
                   "hemisphere_id": 3,
                   "parent_structure_id": 500,
                   "children": []
                  },
                  {
                   "id": 985,
                   "atlas_id": 830,
                   "ontology_id": 1,
                   "acronym": "MOp",
                   "name": "Primary motor area",
                   "color_hex_triplet": "1F9D5A",
                   "graph_order": 18,
                   "st_level": 8,
                   "hemisphere_id": 3,
                   "parent_structure_id": 500,
                   "children": [
                    {
                     "id": 320,
                     "atlas_id": 888,
                     "ontology_id": 1,
                     "acronym": "MOp1",
                     "name": "Primary motor area, Layer 1",
                     "color_hex_triplet": "1F9D5A",
                     "graph_order": 19,
                     "st_level": 11,
                     "hemisphere_id": 3,
                     "parent_structure_id": 985,
                     "children": []
                    },
                    {
                     "id": 943,
                     "atlas_id": 966,
                     "ontology_id": 1,
                     "acronym": "MOp2/3",
                     "name": "Primary motor area, Layer 2/3",
                     "color_hex_triplet": "1F9D5A",
                     "graph_order": 20,
                     "st_level": 11,
                     "hemisphere_id": 3,
                     "parent_structure_id": 985,
                     "children": []
                    },
                    {
                     "id": 648,
                     "atlas_id": 929,
                     "ontology_id": 1,
                     "acronym": "MOp5",
                     "name": "Primary motor area, Layer 5",
                     "color_hex_triplet": "1F9D5A",
                     "graph_order": 21,
                     "st_level": 11,
                     "hemisphere_id": 3,
                     "parent_structure_id": 985,
                     "children": []
                    },
                    {
                     "id": 844,
                     "atlas_id": 1095,
                     "ontology_id": 1,
                     "acronym": "MOp6a",
                     "name": "Primary motor area, Layer 6a",
                     "color_hex_triplet": "1F9D5A",
                     "graph_order": 22,
                     "st_level": 11,
                     "hemisphere_id": 3,
                     "parent_structure_id": 985,
                     "children": []
                    },
                    {
                     "id": 882,
                     "atlas_id": 1100,
                     "ontology_id": 1,
                     "acronym": "MOp6b",
                     "name": "Primary motor area, Layer 6b",
                     "color_hex_triplet": "1F9D5A",
                     "graph_order": 23,
                     "st_level": 11,
                     "hemisphere_id": 3,
                     "parent_structure_id": 985,
                     "children": []
                    }
                   ]
                  },
                  {
                   "id": 993,
                   "atlas_id": 831,
                   "ontology_id": 1,
                   "acronym": "MOs",
                   "name": "Secondary motor area",
                   "color_hex_triplet": "1F9D5A",
                   "graph_order": 24,
                   "st_level": 8,
                   "hemisphere_id": 3,
                   "parent_structure_id": 500,
                   "children": [
                    {
                     "id": 656,
                     "atlas_id": 930,
                     "ontology_id": 1,
                     "acronym": "MOs1",
                     "name": "Secondary motor area, layer 1",
                     "color_hex_triplet": "1F9D5A",
                     "graph_order": 25,
                     "st_level": 11,
                     "hemisphere_id": 3,
                     "parent_structure_id": 993,
                     "children": []
                    },
                    {
                     "id": 962,
                     "atlas_id": 1110,
                     "ontology_id": 1,
                     "acronym": "MOs2/3",
                     "name": "Secondary motor area, layer 2/3",
                     "color_hex_triplet": "1F9D5A",
                     "graph_order": 26,
                     "st_level": 11,
                     "hemisphere_id": 3,
                     "parent_structure_id": 993,
                     "children": []
                    },
                    {
                     "id": 767,
                     "atlas_id": 944,
                     "ontology_id": 1,
                     "acronym": "MOs5",
                     "name": "Secondary motor area, layer 5",
                     "color_hex_triplet": "1F9D5A",
                     "graph_order": 27,
                     "st_level": 11,
                     "hemisphere_id": 3,
                     "parent_structure_id": 993,
                     "children": []
                    },
                    {
                     "id": 1021,
                     "atlas_id": 1117,
                     "ontology_id": 1,
                     "acronym": "MOs6a",
                     "name": "Secondary motor area, layer 6a",
                     "color_hex_triplet": "1F9D5A",
                     "graph_order": 28,
                     "st_level": 11,
                     "hemisphere_id": 3,
                     "parent_structure_id": 993,
                     "children": []
                    },
                    {
                     "id": 1085,
                     "atlas_id": 1125,
                     "ontology_id": 1,
                     "acronym": "MOs6b",
                     "name": "Secondary motor area, layer 6b",
                     "color_hex_triplet": "1F9D5A",
                     "graph_order": 29,
                     "st_level": 11,
                     "hemisphere_id": 3,
                     "parent_structure_id": 993,
                     "children": []
                    }
                   ]
                  }
                 ]
                },
                {
                 "id": 453,
                 "atlas_id": 339,
                 "ontology_id": 1,
                 "acronym": "SS",
                 "name": "Somatosensory areas",
                 "color_hex_triplet": "188064",
                 "graph_order": 30,
                 "st_level": 6,
                 "hemisphere_id": 3,
                 "parent_structure_id": 315,
                 "children": [
                  {
                   "id": 12993,
                   "atlas_id": null,
                   "ontology_id": 1,
                   "acronym": "SS1",
                   "name": "Somatosensory areas, layer 1",
                   "color_hex_triplet": "188064",
                   "graph_order": 31,
                   "st_level": 11,
                   "hemisphere_id": 3,
                   "parent_structure_id": 453,
                   "children": []
                  },
                  {
                   "id": 12994,
                   "atlas_id": null,
                   "ontology_id": 1,
                   "acronym": "SS2/3",
                   "name": "Somatosensory areas, layer 2/3",
                   "color_hex_triplet": "188064",
                   "graph_order": 32,
                   "st_level": 11,
                   "hemisphere_id": 3,
                   "parent_structure_id": 453,
                   "children": []
                  },
                  {
                   "id": 12995,
                   "atlas_id": null,
                   "ontology_id": 1,
                   "acronym": "SS4",
                   "name": "Somatosensory areas, layer 4",
                   "color_hex_triplet": "188064",
                   "graph_order": 33,
                   "st_level": 11,
                   "hemisphere_id": 3,
                   "parent_structure_id": 453,
                   "children": []
                  },
                  {
                   "id": 12996,
                   "atlas_id": null,
                   "ontology_id": 1,
                   "acronym": "SS5",
                   "name": "Somatosensory areas, layer 5",
                   "color_hex_triplet": "188064",
                   "graph_order": 34,
                   "st_level": 11,
                   "hemisphere_id": 3,
                   "parent_structure_id": 453,
                   "children": []
                  },
                  {
                   "id": 12997,
                   "atlas_id": null,
                   "ontology_id": 1,
                   "acronym": "SS6a",
                   "name": "Somatosensory areas, layer 6a",
                   "color_hex_triplet": "188064",
                   "graph_order": 35,
                   "st_level": 11,
                   "hemisphere_id": 3,
                   "parent_structure_id": 453,
                   "children": []
                  },
                  {
                   "id": 12998,
                   "atlas_id": null,
                   "ontology_id": 1,
                   "acronym": "SS6b",
                   "name": "Somatosensory areas, layer 6b",
                   "color_hex_triplet": "188064",
                   "graph_order": 36,
                   "st_level": 11,
                   "hemisphere_id": 3,
                   "parent_structure_id": 453,
                   "children": []
                  },
                  {
                   "id": 322,
                   "atlas_id": 747,
                   "ontology_id": 1,
                   "acronym": "SSp",
                   "name": "Primary somatosensory area",
                   "color_hex_triplet": "188064",
                   "graph_order": 37,
                   "st_level": 8,
                   "hemisphere_id": 3,
                   "parent_structure_id": 453,
                   "children": [
                    {
                     "id": 793,
                     "atlas_id": 1089,
                     "ontology_id": 1,
                     "acronym": "SSp1",
                     "name": "Primary somatosensory area, layer 1",
                     "color_hex_triplet": "188064",
                     "graph_order": 38,
                     "st_level": 11,
                     "hemisphere_id": 3,
                     "parent_structure_id": 322,
                     "children": []
                    },
                    {
                     "id": 346,
                     "atlas_id": 1033,
                     "ontology_id": 1,
                     "acronym": "SSp2/3",
                     "name": "Primary somatosensory area, layer 2/3",
                     "color_hex_triplet": "188064",
                     "graph_order": 39,
                     "st_level": 11,
                     "hemisphere_id": 3,
                     "parent_structure_id": 322,
                     "children": []
                    },
                    {
                     "id": 865,
                     "atlas_id": 1098,
                     "ontology_id": 1,
                     "acronym": "SSp4",
                     "name": "Primary somatosensory area, layer 4",
                     "color_hex_triplet": "188064",
                     "graph_order": 40,
                     "st_level": 11,
                     "hemisphere_id": 3,
                     "parent_structure_id": 322,
                     "children": []
                    },
                    {
                     "id": 921,
                     "atlas_id": 1105,
                     "ontology_id": 1,
                     "acronym": "SSp5",
                     "name": "Primary somatosensory area, layer 5",
                     "color_hex_triplet": "188064",
                     "graph_order": 41,
                     "st_level": 11,
                     "hemisphere_id": 3,
                     "parent_structure_id": 322,
                     "children": []
                    },
                    {
                     "id": 686,
                     "atlas_id": 934,
                     "ontology_id": 1,
                     "acronym": "SSp6a",
                     "name": "Primary somatosensory area, layer 6a",
                     "color_hex_triplet": "188064",
                     "graph_order": 42,
                     "st_level": 11,
                     "hemisphere_id": 3,
                     "parent_structure_id": 322,
                     "children": []
                    },
                    {
                     "id": 719,
                     "atlas_id": 938,
                     "ontology_id": 1,
                     "acronym": "SSp6b",
                     "name": "Primary somatosensory area, layer 6b",
                     "color_hex_triplet": "188064",
                     "graph_order": 43,
                     "st_level": 11,
                     "hemisphere_id": 3,
                     "parent_structure_id": 322,
                     "children": []
                    },
                    {
                     "id": 353,
                     "atlas_id": 751,
                     "ontology_id": 1,
                     "acronym": "SSp-n",
                     "name": "Primary somatosensory area, nose",
                     "color_hex_triplet": "188064",
                     "graph_order": 44,
                     "st_level": 9,
                     "hemisphere_id": 3,
                     "parent_structure_id": 322,
                     "children": [
                      {
                       "id": 558,
                       "atlas_id": 635,
                       "ontology_id": 1,
                       "acronym": "SSp-n1",
                       "name": "Primary somatosensory area, nose, layer 1",
                       "color_hex_triplet": "188064",
                       "graph_order": 45,
                       "st_level": 11,
                       "hemisphere_id": 3,
                       "parent_structure_id": 353,
                       "children": []
                      },
                      {
                       "id": 838,
                       "atlas_id": 953,
                       "ontology_id": 1,
                       "acronym": "SSp-n2/3",
                       "name": "Primary somatosensory area, nose, layer 2/3",
                       "color_hex_triplet": "188064",
                       "graph_order": 46,
                       "st_level": 11,
                       "hemisphere_id": 3,
                       "parent_structure_id": 353,
                       "children": []
                      },
                      {
                       "id": 654,
                       "atlas_id": 647,
                       "ontology_id": 1,
                       "acronym": "SSp-n4",
                       "name": "Primary somatosensory area, nose, layer 4",
                       "color_hex_triplet": "188064",
                       "graph_order": 47,
                       "st_level": 11,
                       "hemisphere_id": 3,
                       "parent_structure_id": 353,
                       "children": []
                      },
                      {
                       "id": 702,
                       "atlas_id": 653,
                       "ontology_id": 1,
                       "acronym": "SSp-n5",
                       "name": "Primary somatosensory area, nose, layer 5",
                       "color_hex_triplet": "188064",
                       "graph_order": 48,
                       "st_level": 11,
                       "hemisphere_id": 3,
                       "parent_structure_id": 353,
                       "children": []
                      },
                      {
                       "id": 889,
                       "atlas_id": 1101,
                       "ontology_id": 1,
                       "acronym": "SSp-n6a",
                       "name": "Primary somatosensory area, nose, layer 6a",
                       "color_hex_triplet": "188064",
                       "graph_order": 49,
                       "st_level": 11,
                       "hemisphere_id": 3,
                       "parent_structure_id": 353,
                       "children": []
                      },
                      {
                       "id": 929,
                       "atlas_id": 1106,
                       "ontology_id": 1,
                       "acronym": "SSp-n6b",
                       "name": "Primary somatosensory area, nose, layer 6b",
                       "color_hex_triplet": "188064",
                       "graph_order": 50,
                       "st_level": 11,
                       "hemisphere_id": 3,
                       "parent_structure_id": 353,
                       "children": []
                      }
                     ]
                    },
                    {
                     "id": 329,
                     "atlas_id": 748,
                     "ontology_id": 1,
                     "acronym": "SSp-bfd",
                     "name": "Primary somatosensory area, barrel field",
                     "color_hex_triplet": "188064",
                     "graph_order": 51,
                     "st_level": 9,
                     "hemisphere_id": 3,
                     "parent_structure_id": 322,
                     "children": [
                      {
                       "id": 981,
                       "atlas_id": 971,
                       "ontology_id": 1,
                       "acronym": "SSp-bfd1",
                       "name": "Primary somatosensory area, barrel field, layer 1",
                       "color_hex_triplet": "188064",
                       "graph_order": 52,
                       "st_level": 11,
                       "hemisphere_id": 3,
                       "parent_structure_id": 329,
                       "children": []
                      },
                      {
                       "id": 201,
                       "atlas_id": 1015,
                       "ontology_id": 1,
                       "acronym": "SSp-bfd2/3",
                       "name": "Primary somatosensory area, barrel field, layer 2/3",
                       "color_hex_triplet": "188064",
                       "graph_order": 53,
                       "st_level": 11,
                       "hemisphere_id": 3,
                       "parent_structure_id": 329,
                       "children": []
                      },
                      {
                       "id": 1047,
                       "atlas_id": 979,
                       "ontology_id": 1,
                       "acronym": "SSp-bfd4",
                       "name": "Primary somatosensory area, barrel field, layer 4",
                       "color_hex_triplet": "188064",
                       "graph_order": 54,
                       "st_level": 11,
                       "hemisphere_id": 3,
                       "parent_structure_id": 329,
                       "children": []
                      },
                      {
                       "id": 1070,
                       "atlas_id": 982,
                       "ontology_id": 1,
                       "acronym": "SSp-bfd5",
                       "name": "Primary somatosensory area, barrel field, layer 5",
                       "color_hex_triplet": "188064",
                       "graph_order": 55,
                       "st_level": 11,
                       "hemisphere_id": 3,
                       "parent_structure_id": 329,
                       "children": []
                      },
                      {
                       "id": 1038,
                       "atlas_id": 978,
                       "ontology_id": 1,
                       "acronym": "SSp-bfd6a",
                       "name": "Primary somatosensory area, barrel field, layer 6a",
                       "color_hex_triplet": "188064",
                       "graph_order": 56,
                       "st_level": 11,
                       "hemisphere_id": 3,
                       "parent_structure_id": 329,
                       "children": []
                      },
                      {
                       "id": 1062,
                       "atlas_id": 981,
                       "ontology_id": 1,
                       "acronym": "SSp-bfd6b",
                       "name": "Primary somatosensory area, barrel field, layer 6b",
                       "color_hex_triplet": "188064",
                       "graph_order": 57,
                       "st_level": 11,
                       "hemisphere_id": 3,
                       "parent_structure_id": 329,
                       "children": []
                      },
                      {
                       "id": 480149202,
                       "atlas_id": null,
                       "ontology_id": 1,
                       "acronym": "VISrll",
                       "name": "Rostrolateral lateral visual area",
                       "color_hex_triplet": "188064",
                       "graph_order": 58,
                       "st_level": 10,
                       "hemisphere_id": 3,
                       "parent_structure_id": 329,
                       "children": [
                        {
                         "id": 480149206,
                         "atlas_id": null,
                         "ontology_id": 1,
                         "acronym": "VISrll1",
                         "name": "Rostrolateral lateral visual area, layer 1",
                         "color_hex_triplet": "188064",
                         "graph_order": 59,
                         "st_level": 11,
                         "hemisphere_id": 3,
                         "parent_structure_id": 480149202,
                         "children": []
                        },
                        {
                         "id": 480149210,
                         "atlas_id": null,
                         "ontology_id": 1,
                         "acronym": "VISrll2/3",
                         "name": "Rostrolateral lateral visual area, layer 2/3",
                         "color_hex_triplet": "188064",
                         "graph_order": 60,
                         "st_level": 11,
                         "hemisphere_id": 3,
                         "parent_structure_id": 480149202,
                         "children": []
                        },
                        {
                         "id": 480149214,
                         "atlas_id": null,
                         "ontology_id": 1,
                         "acronym": "VISrll4",
                         "name": "Rostrolateral lateral visual area, layer 4",
                         "color_hex_triplet": "188064",
                         "graph_order": 61,
                         "st_level": 11,
                         "hemisphere_id": 3,
                         "parent_structure_id": 480149202,
                         "children": []
                        },
                        {
                         "id": 480149218,
                         "atlas_id": null,
                         "ontology_id": 1,
                         "acronym": "VISrll5",
                         "name": "Rostrolateral lateral visual area,layer 5",
                         "color_hex_triplet": "188064",
                         "graph_order": 62,
                         "st_level": 11,
                         "hemisphere_id": 3,
                         "parent_structure_id": 480149202,
                         "children": []
                        },
                        {
                         "id": 480149222,
                         "atlas_id": null,
                         "ontology_id": 1,
                         "acronym": "VISrll6a",
                         "name": "Rostrolateral lateral visual area, layer 6a",
                         "color_hex_triplet": "188064",
                         "graph_order": 63,
                         "st_level": 11,
                         "hemisphere_id": 3,
                         "parent_structure_id": 480149202,
                         "children": []
                        },
                        {
                         "id": 480149226,
                         "atlas_id": null,
                         "ontology_id": 1,
                         "acronym": "VISrll6b",
                         "name": "Rostrolateral lateral visual area, layer 6b",
                         "color_hex_triplet": "188064",
                         "graph_order": 64,
                         "st_level": 11,
                         "hemisphere_id": 3,
                         "parent_structure_id": 480149202,
                         "children": []
                        }
                       ]
                      }
                     ]
                    },
                    {
                     "id": 337,
                     "atlas_id": 749,
                     "ontology_id": 1,
                     "acronym": "SSp-ll",
                     "name": "Primary somatosensory area, lower limb",
                     "color_hex_triplet": "188064",
                     "graph_order": 65,
                     "st_level": 9,
                     "hemisphere_id": 3,
                     "parent_structure_id": 322,
                     "children": [
                      {
                       "id": 1030,
                       "atlas_id": 977,
                       "ontology_id": 1,
                       "acronym": "SSp-ll1",
                       "name": "Primary somatosensory area, lower limb, layer 1",
                       "color_hex_triplet": "188064",
                       "graph_order": 66,
                       "st_level": 11,
                       "hemisphere_id": 3,
                       "parent_structure_id": 337,
                       "children": []
                      },
                      {
                       "id": 113,
                       "atlas_id": 1004,
                       "ontology_id": 1,
                       "acronym": "SSp-ll2/3",
                       "name": "Primary somatosensory area, lower limb, layer 2/3",
                       "color_hex_triplet": "188064",
                       "graph_order": 67,
                       "st_level": 11,
                       "hemisphere_id": 3,
                       "parent_structure_id": 337,
                       "children": []
                      },
                      {
                       "id": 1094,
                       "atlas_id": 985,
                       "ontology_id": 1,
                       "acronym": "SSp-ll4",
                       "name": "Primary somatosensory area, lower limb, layer 4",
                       "color_hex_triplet": "188064",
                       "graph_order": 68,
                       "st_level": 11,
                       "hemisphere_id": 3,
                       "parent_structure_id": 337,
                       "children": []
                      },
                      {
                       "id": 1128,
                       "atlas_id": 989,
                       "ontology_id": 1,
                       "acronym": "SSp-ll5",
                       "name": "Primary somatosensory area, lower limb, layer 5",
                       "color_hex_triplet": "188064",
                       "graph_order": 69,
                       "st_level": 11,
                       "hemisphere_id": 3,
                       "parent_structure_id": 337,
                       "children": []
                      },
                      {
                       "id": 478,
                       "atlas_id": 625,
                       "ontology_id": 1,
                       "acronym": "SSp-ll6a",
                       "name": "Primary somatosensory area, lower limb, layer 6a",
                       "color_hex_triplet": "188064",
                       "graph_order": 70,
                       "st_level": 11,
                       "hemisphere_id": 3,
                       "parent_structure_id": 337,
                       "children": []
                      },
                      {
                       "id": 510,
                       "atlas_id": 629,
                       "ontology_id": 1,
                       "acronym": "SSp-ll6b",
                       "name": "Primary somatosensory area, lower limb, layer 6b",
                       "color_hex_triplet": "188064",
                       "graph_order": 71,
                       "st_level": 11,
                       "hemisphere_id": 3,
                       "parent_structure_id": 337,
                       "children": []
                      }
                     ]
                    },
                    {
                     "id": 345,
                     "atlas_id": 750,
                     "ontology_id": 1,
                     "acronym": "SSp-m",
                     "name": "Primary somatosensory area, mouth",
                     "color_hex_triplet": "188064",
                     "graph_order": 72,
                     "st_level": 9,
                     "hemisphere_id": 3,
                     "parent_structure_id": 322,
                     "children": [
                      {
                       "id": 878,
                       "atlas_id": 958,
                       "ontology_id": 1,
                       "acronym": "SSp-m1",
                       "name": "Primary somatosensory area, mouth, layer 1",
                       "color_hex_triplet": "188064",
                       "graph_order": 73,
                       "st_level": 11,
                       "hemisphere_id": 3,
                       "parent_structure_id": 345,
                       "children": []
                      },
                      {
                       "id": 657,
                       "atlas_id": 1072,
                       "ontology_id": 1,
                       "acronym": "SSp-m2/3",
                       "name": "Primary somatosensory area, mouth, layer 2/3",
                       "color_hex_triplet": "188064",
                       "graph_order": 74,
                       "st_level": 11,
                       "hemisphere_id": 3,
                       "parent_structure_id": 345,
                       "children": []
                      },
                      {
                       "id": 950,
                       "atlas_id": 967,
                       "ontology_id": 1,
                       "acronym": "SSp-m4",
                       "name": "Primary somatosensory area, mouth, layer 4",
                       "color_hex_triplet": "188064",
                       "graph_order": 75,
                       "st_level": 11,
                       "hemisphere_id": 3,
                       "parent_structure_id": 345,
                       "children": []
                      },
                      {
                       "id": 974,
                       "atlas_id": 970,
                       "ontology_id": 1,
                       "acronym": "SSp-m5",
                       "name": "Primary somatosensory area, mouth, layer 5",
                       "color_hex_triplet": "188064",
                       "graph_order": 76,
                       "st_level": 11,
                       "hemisphere_id": 3,
                       "parent_structure_id": 345,
                       "children": []
                      },
                      {
                       "id": 1102,
                       "atlas_id": 986,
                       "ontology_id": 1,
                       "acronym": "SSp-m6a",
                       "name": "Primary somatosensory area, mouth, layer 6a",
                       "color_hex_triplet": "188064",
                       "graph_order": 77,
                       "st_level": 11,
                       "hemisphere_id": 3,
                       "parent_structure_id": 345,
                       "children": []
                      },
                      {
                       "id": 2,
                       "atlas_id": 990,
                       "ontology_id": 1,
                       "acronym": "SSp-m6b",
                       "name": "Primary somatosensory area, mouth, layer 6b",
                       "color_hex_triplet": "188064",
                       "graph_order": 78,
                       "st_level": 11,
                       "hemisphere_id": 3,
                       "parent_structure_id": 345,
                       "children": []
                      }
                     ]
                    },
                    {
                     "id": 369,
                     "atlas_id": 753,
                     "ontology_id": 1,
                     "acronym": "SSp-ul",
                     "name": "Primary somatosensory area, upper limb",
                     "color_hex_triplet": "188064",
                     "graph_order": 79,
                     "st_level": 9,
                     "hemisphere_id": 3,
                     "parent_structure_id": 322,
                     "children": [
                      {
                       "id": 450,
                       "atlas_id": 1046,
                       "ontology_id": 1,
                       "acronym": "SSp-ul1",
                       "name": "Primary somatosensory area, upper limb, layer 1",
                       "color_hex_triplet": "188064",
                       "graph_order": 80,
                       "st_level": 11,
                       "hemisphere_id": 3,
                       "parent_structure_id": 369,
                       "children": []
                      },
                      {
                       "id": 854,
                       "atlas_id": 955,
                       "ontology_id": 1,
                       "acronym": "SSp-ul2/3",
                       "name": "Primary somatosensory area, upper limb, layer 2/3",
                       "color_hex_triplet": "188064",
                       "graph_order": 81,
                       "st_level": 11,
                       "hemisphere_id": 3,
                       "parent_structure_id": 369,
                       "children": []
                      },
                      {
                       "id": 577,
                       "atlas_id": 1062,
                       "ontology_id": 1,
                       "acronym": "SSp-ul4",
                       "name": "Primary somatosensory area, upper limb, layer 4",
                       "color_hex_triplet": "188064",
                       "graph_order": 82,
                       "st_level": 11,
                       "hemisphere_id": 3,
                       "parent_structure_id": 369,
                       "children": []
                      },
                      {
                       "id": 625,
                       "atlas_id": 1068,
                       "ontology_id": 1,
                       "acronym": "SSp-ul5",
                       "name": "Primary somatosensory area, upper limb, layer 5",
                       "color_hex_triplet": "188064",
                       "graph_order": 83,
                       "st_level": 11,
                       "hemisphere_id": 3,
                       "parent_structure_id": 369,
                       "children": []
                      },
                      {
                       "id": 945,
                       "atlas_id": 1108,
                       "ontology_id": 1,
                       "acronym": "SSp-ul6a",
                       "name": "Primary somatosensory area, upper limb, layer 6a",
                       "color_hex_triplet": "188064",
                       "graph_order": 84,
                       "st_level": 11,
                       "hemisphere_id": 3,
                       "parent_structure_id": 369,
                       "children": []
                      },
                      {
                       "id": 1026,
                       "atlas_id": 1118,
                       "ontology_id": 1,
                       "acronym": "SSp-ul6b",
                       "name": "Primary somatosensory area, upper limb, layer 6b",
                       "color_hex_triplet": "188064",
                       "graph_order": 85,
                       "st_level": 11,
                       "hemisphere_id": 3,
                       "parent_structure_id": 369,
                       "children": []
                      }
                     ]
                    },
                    {
                     "id": 361,
                     "atlas_id": 752,
                     "ontology_id": 1,
                     "acronym": "SSp-tr",
                     "name": "Primary somatosensory area, trunk",
                     "color_hex_triplet": "188064",
                     "graph_order": 86,
                     "st_level": 9,
                     "hemisphere_id": 3,
                     "parent_structure_id": 322,
                     "children": [
                      {
                       "id": 1006,
                       "atlas_id": 974,
                       "ontology_id": 1,
                       "acronym": "SSp-tr1",
                       "name": "Primary somatosensory area, trunk, layer 1",
                       "color_hex_triplet": "188064",
                       "graph_order": 87,
                       "st_level": 11,
                       "hemisphere_id": 3,
                       "parent_structure_id": 361,
                       "children": []
                      },
                      {
                       "id": 670,
                       "atlas_id": 649,
                       "ontology_id": 1,
                       "acronym": "SSp-tr2/3",
                       "name": "Primary somatosensory area, trunk, layer 2/3",
                       "color_hex_triplet": "188064",
                       "graph_order": 88,
                       "st_level": 11,
                       "hemisphere_id": 3,
                       "parent_structure_id": 361,
                       "children": []
                      },
                      {
                       "id": 1086,
                       "atlas_id": 984,
                       "ontology_id": 1,
                       "acronym": "SSp-tr4",
                       "name": "Primary somatosensory area, trunk, layer 4",
                       "color_hex_triplet": "188064",
                       "graph_order": 89,
                       "st_level": 11,
                       "hemisphere_id": 3,
                       "parent_structure_id": 361,
                       "children": []
                      },
                      {
                       "id": 1111,
                       "atlas_id": 987,
                       "ontology_id": 1,
                       "acronym": "SSp-tr5",
                       "name": "Primary somatosensory area, trunk, layer 5",
                       "color_hex_triplet": "188064",
                       "graph_order": 90,
                       "st_level": 11,
                       "hemisphere_id": 3,
                       "parent_structure_id": 361,
                       "children": []
                      },
                      {
                       "id": 9,
                       "atlas_id": 991,
                       "ontology_id": 1,
                       "acronym": "SSp-tr6a",
                       "name": "Primary somatosensory area, trunk, layer 6a",
                       "color_hex_triplet": "188064",
                       "graph_order": 91,
                       "st_level": 11,
                       "hemisphere_id": 3,
                       "parent_structure_id": 361,
                       "children": []
                      },
                      {
                       "id": 461,
                       "atlas_id": 623,
                       "ontology_id": 1,
                       "acronym": "SSp-tr6b",
                       "name": "Primary somatosensory area, trunk, layer 6b",
                       "color_hex_triplet": "188064",
                       "graph_order": 92,
                       "st_level": 11,
                       "hemisphere_id": 3,
                       "parent_structure_id": 361,
                       "children": []
                      }
                     ]
                    },
                    {
                     "id": 182305689,
                     "atlas_id": null,
                     "ontology_id": 1,
                     "acronym": "SSp-un",
                     "name": "Primary somatosensory area, unassigned",
                     "color_hex_triplet": "188064",
                     "graph_order": 93,
                     "st_level": 9,
                     "hemisphere_id": 3,
                     "parent_structure_id": 322,
                     "children": [
                      {
                       "id": 182305693,
                       "atlas_id": null,
                       "ontology_id": 1,
                       "acronym": "SSp-un1",
                       "name": "Primary somatosensory area, unassigned, layer 1",
                       "color_hex_triplet": "188064",
                       "graph_order": 94,
                       "st_level": 11,
                       "hemisphere_id": 3,
                       "parent_structure_id": 182305689,
                       "children": []
                      },
                      {
                       "id": 182305697,
                       "atlas_id": null,
                       "ontology_id": 1,
                       "acronym": "SSp-un2/3",
                       "name": "Primary somatosensory area, unassigned, layer 2/3",
                       "color_hex_triplet": "188064",
                       "graph_order": 95,
                       "st_level": 11,
                       "hemisphere_id": 3,
                       "parent_structure_id": 182305689,
                       "children": []
                      },
                      {
                       "id": 182305701,
                       "atlas_id": null,
                       "ontology_id": 1,
                       "acronym": "SSp-un4",
                       "name": "Primary somatosensory area, unassigned, layer 4",
                       "color_hex_triplet": "188064",
                       "graph_order": 96,
                       "st_level": 11,
                       "hemisphere_id": 3,
                       "parent_structure_id": 182305689,
                       "children": []
                      },
                      {
                       "id": 182305705,
                       "atlas_id": null,
                       "ontology_id": 1,
                       "acronym": "SSp-un5",
                       "name": "Primary somatosensory area, unassigned, layer 5",
                       "color_hex_triplet": "188064",
                       "graph_order": 97,
                       "st_level": 11,
                       "hemisphere_id": 3,
                       "parent_structure_id": 182305689,
                       "children": []
                      },
                      {
                       "id": 182305709,
                       "atlas_id": null,
                       "ontology_id": 1,
                       "acronym": "SSp-un6a",
                       "name": "Primary somatosensory area, unassigned, layer 6a",
                       "color_hex_triplet": "188064",
                       "graph_order": 98,
                       "st_level": 11,
                       "hemisphere_id": 3,
                       "parent_structure_id": 182305689,
                       "children": []
                      },
                      {
                       "id": 182305713,
                       "atlas_id": null,
                       "ontology_id": 1,
                       "acronym": "SSp-un6b",
                       "name": "Primary somatosensory area, unassigned, layer 6b",
                       "color_hex_triplet": "188064",
                       "graph_order": 99,
                       "st_level": 11,
                       "hemisphere_id": 3,
                       "parent_structure_id": 182305689,
                       "children": []
                      }
                     ]
                    }
                   ]
                  },
                  {
                   "id": 378,
                   "atlas_id": 754,
                   "ontology_id": 1,
                   "acronym": "SSs",
                   "name": "Supplemental somatosensory area",
                   "color_hex_triplet": "188064",
                   "graph_order": 100,
                   "st_level": 8,
                   "hemisphere_id": 3,
                   "parent_structure_id": 453,
                   "children": [
                    {
                     "id": 873,
                     "atlas_id": 1099,
                     "ontology_id": 1,
                     "acronym": "SSs1",
                     "name": "Supplemental somatosensory area, layer 1",
                     "color_hex_triplet": "188064",
                     "graph_order": 101,
                     "st_level": 11,
                     "hemisphere_id": 3,
                     "parent_structure_id": 378,
                     "children": []
                    },
                    {
                     "id": 806,
                     "atlas_id": 949,
                     "ontology_id": 1,
                     "acronym": "SSs2/3",
                     "name": "Supplemental somatosensory area, layer 2/3",
                     "color_hex_triplet": "188064",
                     "graph_order": 102,
                     "st_level": 11,
                     "hemisphere_id": 3,
                     "parent_structure_id": 378,
                     "children": []
                    },
                    {
                     "id": 1035,
                     "atlas_id": 1119,
                     "ontology_id": 1,
                     "acronym": "SSs4",
                     "name": "Supplemental somatosensory area, layer 4",
                     "color_hex_triplet": "188064",
                     "graph_order": 103,
                     "st_level": 11,
                     "hemisphere_id": 3,
                     "parent_structure_id": 378,
                     "children": []
                    },
                    {
                     "id": 1090,
                     "atlas_id": 1126,
                     "ontology_id": 1,
                     "acronym": "SSs5",
                     "name": "Supplemental somatosensory area, layer 5",
                     "color_hex_triplet": "188064",
                     "graph_order": 104,
                     "st_level": 11,
                     "hemisphere_id": 3,
                     "parent_structure_id": 378,
                     "children": []
                    },
                    {
                     "id": 862,
                     "atlas_id": 956,
                     "ontology_id": 1,
                     "acronym": "SSs6a",
                     "name": "Supplemental somatosensory area, layer 6a",
                     "color_hex_triplet": "188064",
                     "graph_order": 105,
                     "st_level": 11,
                     "hemisphere_id": 3,
                     "parent_structure_id": 378,
                     "children": []
                    },
                    {
                     "id": 893,
                     "atlas_id": 960,
                     "ontology_id": 1,
                     "acronym": "SSs6b",
                     "name": "Supplemental somatosensory area, layer 6b",
                     "color_hex_triplet": "188064",
                     "graph_order": 106,
                     "st_level": 11,
                     "hemisphere_id": 3,
                     "parent_structure_id": 378,
                     "children": []
                    }
                   ]
                  }
                 ]
                },
                {
                 "id": 1057,
                 "atlas_id": 131,
                 "ontology_id": 1,
                 "acronym": "GU",
                 "name": "Gustatory areas",
                 "color_hex_triplet": "009C75",
                 "graph_order": 107,
                 "st_level": 6,
                 "hemisphere_id": 3,
                 "parent_structure_id": 315,
                 "children": [
                  {
                   "id": 36,
                   "atlas_id": 994,
                   "ontology_id": 1,
                   "acronym": "GU1",
                   "name": "Gustatory areas, layer 1",
                   "color_hex_triplet": "009C75",
                   "graph_order": 108,
                   "st_level": 11,
                   "hemisphere_id": 3,
                   "parent_structure_id": 1057,
                   "children": []
                  },
                  {
                   "id": 180,
                   "atlas_id": 729,
                   "ontology_id": 1,
                   "acronym": "GU2/3",
                   "name": "Gustatory areas, layer 2/3",
                   "color_hex_triplet": "009C75",
                   "graph_order": 109,
                   "st_level": 11,
                   "hemisphere_id": 3,
                   "parent_structure_id": 1057,
                   "children": []
                  },
                  {
                   "id": 148,
                   "atlas_id": 1008,
                   "ontology_id": 1,
                   "acronym": "GU4",
                   "name": "Gustatory areas, layer 4",
                   "color_hex_triplet": "009C75",
                   "graph_order": 110,
                   "st_level": 11,
                   "hemisphere_id": 3,
                   "parent_structure_id": 1057,
                   "children": []
                  },
                  {
                   "id": 187,
                   "atlas_id": 1013,
                   "ontology_id": 1,
                   "acronym": "GU5",
                   "name": "Gustatory areas, layer 5",
                   "color_hex_triplet": "009C75",
                   "graph_order": 111,
                   "st_level": 11,
                   "hemisphere_id": 3,
                   "parent_structure_id": 1057,
                   "children": []
                  },
                  {
                   "id": 638,
                   "atlas_id": 645,
                   "ontology_id": 1,
                   "acronym": "GU6a",
                   "name": "Gustatory areas, layer 6a",
                   "color_hex_triplet": "009C75",
                   "graph_order": 112,
                   "st_level": 11,
                   "hemisphere_id": 3,
                   "parent_structure_id": 1057,
                   "children": []
                  },
                  {
                   "id": 662,
                   "atlas_id": 648,
                   "ontology_id": 1,
                   "acronym": "GU6b",
                   "name": "Gustatory areas, layer 6b",
                   "color_hex_triplet": "009C75",
                   "graph_order": 113,
                   "st_level": 11,
                   "hemisphere_id": 3,
                   "parent_structure_id": 1057,
                   "children": []
                  }
                 ]
                },
                {
                 "id": 677,
                 "atlas_id": 367,
                 "ontology_id": 1,
                 "acronym": "VISC",
                 "name": "Visceral area",
                 "color_hex_triplet": "11AD83",
                 "graph_order": 114,
                 "st_level": 8,
                 "hemisphere_id": 3,
                 "parent_structure_id": 315,
                 "children": [
                  {
                   "id": 897,
                   "atlas_id": 1102,
                   "ontology_id": 1,
                   "acronym": "VISC1",
                   "name": "Visceral area, layer 1",
                   "color_hex_triplet": "11AD83",
                   "graph_order": 115,
                   "st_level": 11,
                   "hemisphere_id": 3,
                   "parent_structure_id": 677,
                   "children": []
                  },
                  {
                   "id": 1106,
                   "atlas_id": 1128,
                   "ontology_id": 1,
                   "acronym": "VISC2/3",
                   "name": "Visceral area, layer 2/3",
                   "color_hex_triplet": "11AD83",
                   "graph_order": 116,
                   "st_level": 11,
                   "hemisphere_id": 3,
                   "parent_structure_id": 677,
                   "children": []
                  },
                  {
                   "id": 1010,
                   "atlas_id": 1116,
                   "ontology_id": 1,
                   "acronym": "VISC4",
                   "name": "Visceral area, layer 4",
                   "color_hex_triplet": "11AD83",
                   "graph_order": 117,
                   "st_level": 11,
                   "hemisphere_id": 3,
                   "parent_structure_id": 677,
                   "children": []
                  },
                  {
                   "id": 1058,
                   "atlas_id": 1122,
                   "ontology_id": 1,
                   "acronym": "VISC5",
                   "name": "Visceral area, layer 5",
                   "color_hex_triplet": "11AD83",
                   "graph_order": 118,
                   "st_level": 11,
                   "hemisphere_id": 3,
                   "parent_structure_id": 677,
                   "children": []
                  },
                  {
                   "id": 857,
                   "atlas_id": 1097,
                   "ontology_id": 1,
                   "acronym": "VISC6a",
                   "name": "Visceral area, layer 6a",
                   "color_hex_triplet": "11AD83",
                   "graph_order": 119,
                   "st_level": 11,
                   "hemisphere_id": 3,
                   "parent_structure_id": 677,
                   "children": []
                  },
                  {
                   "id": 849,
                   "atlas_id": 1096,
                   "ontology_id": 1,
                   "acronym": "VISC6b",
                   "name": "Visceral area, layer 6b",
                   "color_hex_triplet": "11AD83",
                   "graph_order": 120,
                   "st_level": 11,
                   "hemisphere_id": 3,
                   "parent_structure_id": 677,
                   "children": []
                  }
                 ]
                },
                {
                 "id": 247,
                 "atlas_id": 30,
                 "ontology_id": 1,
                 "acronym": "AUD",
                 "name": "Auditory areas",
                 "color_hex_triplet": "019399",
                 "graph_order": 121,
                 "st_level": 6,
                 "hemisphere_id": 3,
                 "parent_structure_id": 315,
                 "children": [
                  {
                   "id": 1011,
                   "atlas_id": 833,
                   "ontology_id": 1,
                   "acronym": "AUDd",
                   "name": "Dorsal auditory area",
                   "color_hex_triplet": "019399",
                   "graph_order": 122,
                   "st_level": 8,
                   "hemisphere_id": 3,
                   "parent_structure_id": 247,
                   "children": [
                    {
                     "id": 527,
                     "atlas_id": 631,
                     "ontology_id": 1,
                     "acronym": "AUDd1",
                     "name": "Dorsal auditory area, layer 1",
                     "color_hex_triplet": "019399",
                     "graph_order": 123,
                     "st_level": 11,
                     "hemisphere_id": 3,
                     "parent_structure_id": 1011,
                     "children": []
                    },
                    {
                     "id": 600,
                     "atlas_id": 923,
                     "ontology_id": 1,
                     "acronym": "AUDd2/3",
                     "name": "Dorsal auditory area, layer 2/3",
                     "color_hex_triplet": "019399",
                     "graph_order": 124,
                     "st_level": 11,
                     "hemisphere_id": 3,
                     "parent_structure_id": 1011,
                     "children": []
                    },
                    {
                     "id": 678,
                     "atlas_id": 650,
                     "ontology_id": 1,
                     "acronym": "AUDd4",
                     "name": "Dorsal auditory area, layer 4",
                     "color_hex_triplet": "019399",
                     "graph_order": 125,
                     "st_level": 11,
                     "hemisphere_id": 3,
                     "parent_structure_id": 1011,
                     "children": []
                    },
                    {
                     "id": 252,
                     "atlas_id": 738,
                     "ontology_id": 1,
                     "acronym": "AUDd5",
                     "name": "Dorsal auditory area, layer 5",
                     "color_hex_triplet": "019399",
                     "graph_order": 126,
                     "st_level": 11,
                     "hemisphere_id": 3,
                     "parent_structure_id": 1011,
                     "children": []
                    },
                    {
                     "id": 156,
                     "atlas_id": 1009,
                     "ontology_id": 1,
                     "acronym": "AUDd6a",
                     "name": "Dorsal auditory area, layer 6a",
                     "color_hex_triplet": "019399",
                     "graph_order": 127,
                     "st_level": 11,
                     "hemisphere_id": 3,
                     "parent_structure_id": 1011,
                     "children": []
                    },
                    {
                     "id": 243,
                     "atlas_id": 1020,
                     "ontology_id": 1,
                     "acronym": "AUDd6b",
                     "name": "Dorsal auditory area, layer 6b",
                     "color_hex_triplet": "019399",
                     "graph_order": 128,
                     "st_level": 11,
                     "hemisphere_id": 3,
                     "parent_structure_id": 1011,
                     "children": []
                    },
                    {
                     "id": 480149230,
                     "atlas_id": null,
                     "ontology_id": 1,
                     "acronym": "VISlla",
                     "name": "Laterolateral anterior visual area",
                     "color_hex_triplet": "019399",
                     "graph_order": 129,
                     "st_level": 10,
                     "hemisphere_id": 3,
                     "parent_structure_id": 1011,
                     "children": [
                      {
                       "id": 480149234,
                       "atlas_id": null,
                       "ontology_id": 1,
                       "acronym": "VISlla1",
                       "name": "Laterolateral anterior visual area, layer 1",
                       "color_hex_triplet": "019399",
                       "graph_order": 130,
                       "st_level": 11,
                       "hemisphere_id": 3,
                       "parent_structure_id": 480149230,
                       "children": []
                      },
                      {
                       "id": 480149238,
                       "atlas_id": null,
                       "ontology_id": 1,
                       "acronym": "VISlla2/3",
                       "name": "Laterolateral anterior visual area, layer 2/3",
                       "color_hex_triplet": "019399",
                       "graph_order": 131,
                       "st_level": 11,
                       "hemisphere_id": 3,
                       "parent_structure_id": 480149230,
                       "children": []
                      },
                      {
                       "id": 480149242,
                       "atlas_id": null,
                       "ontology_id": 1,
                       "acronym": "VISlla4",
                       "name": "Laterolateral anterior visual area, layer 4",
                       "color_hex_triplet": "019399",
                       "graph_order": 132,
                       "st_level": 11,
                       "hemisphere_id": 3,
                       "parent_structure_id": 480149230,
                       "children": []
                      },
                      {
                       "id": 480149246,
                       "atlas_id": null,
                       "ontology_id": 1,
                       "acronym": "VISlla5",
                       "name": "Laterolateral anterior visual area,layer 5",
                       "color_hex_triplet": "019399",
                       "graph_order": 133,
                       "st_level": 11,
                       "hemisphere_id": 3,
                       "parent_structure_id": 480149230,
                       "children": []
                      },
                      {
                       "id": 480149250,
                       "atlas_id": null,
                       "ontology_id": 1,
                       "acronym": "VISlla6a",
                       "name": "Laterolateral anterior visual area, layer 6a",
                       "color_hex_triplet": "019399",
                       "graph_order": 134,
                       "st_level": 11,
                       "hemisphere_id": 3,
                       "parent_structure_id": 480149230,
                       "children": []
                      },
                      {
                       "id": 480149254,
                       "atlas_id": null,
                       "ontology_id": 1,
                       "acronym": "VISlla6b",
                       "name": "Laterolateral anterior visual area, layer 6b",
                       "color_hex_triplet": "019399",
                       "graph_order": 135,
                       "st_level": 11,
                       "hemisphere_id": 3,
                       "parent_structure_id": 480149230,
                       "children": []
                      }
                     ]
                    }
                   ]
                  },
                  {
                   "id": 1002,
                   "atlas_id": 832,
                   "ontology_id": 1,
                   "acronym": "AUDp",
                   "name": "Primary auditory area",
                   "color_hex_triplet": "019399",
                   "graph_order": 136,
                   "st_level": 8,
                   "hemisphere_id": 3,
                   "parent_structure_id": 247,
                   "children": [
                    {
                     "id": 735,
                     "atlas_id": 940,
                     "ontology_id": 1,
                     "acronym": "AUDp1",
                     "name": "Primary auditory area, layer 1",
                     "color_hex_triplet": "019399",
                     "graph_order": 137,
                     "st_level": 11,
                     "hemisphere_id": 3,
                     "parent_structure_id": 1002,
                     "children": []
                    },
                    {
                     "id": 251,
                     "atlas_id": 1021,
                     "ontology_id": 1,
                     "acronym": "AUDp2/3",
                     "name": "Primary auditory area, layer 2/3",
                     "color_hex_triplet": "019399",
                     "graph_order": 138,
                     "st_level": 11,
                     "hemisphere_id": 3,
                     "parent_structure_id": 1002,
                     "children": []
                    },
                    {
                     "id": 816,
                     "atlas_id": 950,
                     "ontology_id": 1,
                     "acronym": "AUDp4",
                     "name": "Primary auditory area, layer 4",
                     "color_hex_triplet": "019399",
                     "graph_order": 139,
                     "st_level": 11,
                     "hemisphere_id": 3,
                     "parent_structure_id": 1002,
                     "children": []
                    },
                    {
                     "id": 847,
                     "atlas_id": 954,
                     "ontology_id": 1,
                     "acronym": "AUDp5",
                     "name": "Primary auditory area, layer 5",
                     "color_hex_triplet": "019399",
                     "graph_order": 140,
                     "st_level": 11,
                     "hemisphere_id": 3,
                     "parent_structure_id": 1002,
                     "children": []
                    },
                    {
                     "id": 954,
                     "atlas_id": 1109,
                     "ontology_id": 1,
                     "acronym": "AUDp6a",
                     "name": "Primary auditory area, layer 6a",
                     "color_hex_triplet": "019399",
                     "graph_order": 141,
                     "st_level": 11,
                     "hemisphere_id": 3,
                     "parent_structure_id": 1002,
                     "children": []
                    },
                    {
                     "id": 1005,
                     "atlas_id": 1115,
                     "ontology_id": 1,
                     "acronym": "AUDp6b",
                     "name": "Primary auditory area, layer 6b",
                     "color_hex_triplet": "019399",
                     "graph_order": 142,
                     "st_level": 11,
                     "hemisphere_id": 3,
                     "parent_structure_id": 1002,
                     "children": []
                    }
                   ]
                  },
                  {
                   "id": 1027,
                   "atlas_id": 835,
                   "ontology_id": 1,
                   "acronym": "AUDpo",
                   "name": "Posterior auditory area",
                   "color_hex_triplet": "019399",
                   "graph_order": 143,
                   "st_level": 8,
                   "hemisphere_id": 3,
                   "parent_structure_id": 247,
                   "children": [
                    {
                     "id": 696,
                     "atlas_id": 935,
                     "ontology_id": 1,
                     "acronym": "AUDpo1",
                     "name": "Posterior auditory area, layer 1",
                     "color_hex_triplet": "019399",
                     "graph_order": 144,
                     "st_level": 11,
                     "hemisphere_id": 3,
                     "parent_structure_id": 1027,
                     "children": []
                    },
                    {
                     "id": 643,
                     "atlas_id": 1070,
                     "ontology_id": 1,
                     "acronym": "AUDpo2/3",
                     "name": "Posterior auditory area, layer 2/3",
                     "color_hex_triplet": "019399",
                     "graph_order": 145,
                     "st_level": 11,
                     "hemisphere_id": 3,
                     "parent_structure_id": 1027,
                     "children": []
                    },
                    {
                     "id": 759,
                     "atlas_id": 943,
                     "ontology_id": 1,
                     "acronym": "AUDpo4",
                     "name": "Posterior auditory area, layer 4",
                     "color_hex_triplet": "019399",
                     "graph_order": 146,
                     "st_level": 11,
                     "hemisphere_id": 3,
                     "parent_structure_id": 1027,
                     "children": []
                    },
                    {
                     "id": 791,
                     "atlas_id": 947,
                     "ontology_id": 1,
                     "acronym": "AUDpo5",
                     "name": "Posterior auditory area, layer 5",
                     "color_hex_triplet": "019399",
                     "graph_order": 147,
                     "st_level": 11,
                     "hemisphere_id": 3,
                     "parent_structure_id": 1027,
                     "children": []
                    },
                    {
                     "id": 249,
                     "atlas_id": 455,
                     "ontology_id": 1,
                     "acronym": "AUDpo6a",
                     "name": "Posterior auditory area, layer 6a",
                     "color_hex_triplet": "019399",
                     "graph_order": 148,
                     "st_level": 11,
                     "hemisphere_id": 3,
                     "parent_structure_id": 1027,
                     "children": []
                    },
                    {
                     "id": 456,
                     "atlas_id": 622,
                     "ontology_id": 1,
                     "acronym": "AUDpo6b",
                     "name": "Posterior auditory area, layer 6b",
                     "color_hex_triplet": "019399",
                     "graph_order": 149,
                     "st_level": 11,
                     "hemisphere_id": 3,
                     "parent_structure_id": 1027,
                     "children": []
                    }
                   ]
                  },
                  {
                   "id": 1018,
                   "atlas_id": 834,
                   "ontology_id": 1,
                   "acronym": "AUDv",
                   "name": "Ventral auditory area",
                   "color_hex_triplet": "019399",
                   "graph_order": 150,
                   "st_level": 8,
                   "hemisphere_id": 3,
                   "parent_structure_id": 247,
                   "children": [
                    {
                     "id": 959,
                     "atlas_id": 968,
                     "ontology_id": 1,
                     "acronym": "AUDv1",
                     "name": "Ventral auditory area, layer 1",
                     "color_hex_triplet": "019399",
                     "graph_order": 151,
                     "st_level": 11,
                     "hemisphere_id": 3,
                     "parent_structure_id": 1018,
                     "children": []
                    },
                    {
                     "id": 755,
                     "atlas_id": 1084,
                     "ontology_id": 1,
                     "acronym": "AUDv2/3",
                     "name": "Ventral auditory area, layer 2/3",
                     "color_hex_triplet": "019399",
                     "graph_order": 152,
                     "st_level": 11,
                     "hemisphere_id": 3,
                     "parent_structure_id": 1018,
                     "children": []
                    },
                    {
                     "id": 990,
                     "atlas_id": 972,
                     "ontology_id": 1,
                     "acronym": "AUDv4",
                     "name": "Ventral auditory area, layer 4",
                     "color_hex_triplet": "019399",
                     "graph_order": 153,
                     "st_level": 11,
                     "hemisphere_id": 3,
                     "parent_structure_id": 1018,
                     "children": []
                    },
                    {
                     "id": 1023,
                     "atlas_id": 976,
                     "ontology_id": 1,
                     "acronym": "AUDv5",
                     "name": "Ventral auditory area, layer 5",
                     "color_hex_triplet": "019399",
                     "graph_order": 154,
                     "st_level": 11,
                     "hemisphere_id": 3,
                     "parent_structure_id": 1018,
                     "children": []
                    },
                    {
                     "id": 520,
                     "atlas_id": 630,
                     "ontology_id": 1,
                     "acronym": "AUDv6a",
                     "name": "Ventral auditory area, layer 6a",
                     "color_hex_triplet": "019399",
                     "graph_order": 155,
                     "st_level": 11,
                     "hemisphere_id": 3,
                     "parent_structure_id": 1018,
                     "children": []
                    },
                    {
                     "id": 598,
                     "atlas_id": 640,
                     "ontology_id": 1,
                     "acronym": "AUDv6b",
                     "name": "Ventral auditory area, layer 6b",
                     "color_hex_triplet": "019399",
                     "graph_order": 156,
                     "st_level": 11,
                     "hemisphere_id": 3,
                     "parent_structure_id": 1018,
                     "children": []
                    }
                   ]
                  }
                 ]
                },
                {
                 "id": 669,
                 "atlas_id": 366,
                 "ontology_id": 1,
                 "acronym": "VIS",
                 "name": "Visual areas",
                 "color_hex_triplet": "08858C",
                 "graph_order": 157,
                 "st_level": 6,
                 "hemisphere_id": 3,
                 "parent_structure_id": 315,
                 "children": [
                  {
                   "id": 801,
                   "atlas_id": 1090,
                   "ontology_id": 1,
                   "acronym": "VIS1",
                   "name": "Visual areas, layer 1",
                   "color_hex_triplet": "08858C",
                   "graph_order": 158,
                   "st_level": 11,
                   "hemisphere_id": 3,
                   "parent_structure_id": 669,
                   "children": []
                  },
                  {
                   "id": 561,
                   "atlas_id": 1060,
                   "ontology_id": 1,
                   "acronym": "VIS2/3",
                   "name": "Visual areas, layer 2/3",
                   "color_hex_triplet": "08858C",
                   "graph_order": 159,
                   "st_level": 11,
                   "hemisphere_id": 3,
                   "parent_structure_id": 669,
                   "children": []
                  },
                  {
                   "id": 913,
                   "atlas_id": 1104,
                   "ontology_id": 1,
                   "acronym": "VIS4",
                   "name": "Visual areas, layer 4",
                   "color_hex_triplet": "08858C",
                   "graph_order": 160,
                   "st_level": 11,
                   "hemisphere_id": 3,
                   "parent_structure_id": 669,
                   "children": []
                  },
                  {
                   "id": 937,
                   "atlas_id": 1107,
                   "ontology_id": 1,
                   "acronym": "VIS5",
                   "name": "Visual areas, layer 5",
                   "color_hex_triplet": "08858C",
                   "graph_order": 161,
                   "st_level": 11,
                   "hemisphere_id": 3,
                   "parent_structure_id": 669,
                   "children": []
                  },
                  {
                   "id": 457,
                   "atlas_id": 1047,
                   "ontology_id": 1,
                   "acronym": "VIS6a",
                   "name": "Visual areas, layer 6a",
                   "color_hex_triplet": "08858C",
                   "graph_order": 162,
                   "st_level": 11,
                   "hemisphere_id": 3,
                   "parent_structure_id": 669,
                   "children": []
                  },
                  {
                   "id": 497,
                   "atlas_id": 1052,
                   "ontology_id": 1,
                   "acronym": "VIS6b",
                   "name": "Visual areas, layer 6b",
                   "color_hex_triplet": "08858C",
                   "graph_order": 163,
                   "st_level": 11,
                   "hemisphere_id": 3,
                   "parent_structure_id": 669,
                   "children": []
                  },
                  {
                   "id": 402,
                   "atlas_id": 757,
                   "ontology_id": 1,
                   "acronym": "VISal",
                   "name": "Anterolateral visual area",
                   "color_hex_triplet": "08858C",
                   "graph_order": 164,
                   "st_level": 8,
                   "hemisphere_id": 3,
                   "parent_structure_id": 669,
                   "children": [
                    {
                     "id": 1074,
                     "atlas_id": 1124,
                     "ontology_id": 1,
                     "acronym": "VISal1",
                     "name": "Anterolateral visual area, layer 1",
                     "color_hex_triplet": "08858C",
                     "graph_order": 165,
                     "st_level": 11,
                     "hemisphere_id": 3,
                     "parent_structure_id": 402,
                     "children": []
                    },
                    {
                     "id": 905,
                     "atlas_id": 1103,
                     "ontology_id": 1,
                     "acronym": "VISal2/3",
                     "name": "Anterolateral visual area, layer 2/3",
                     "color_hex_triplet": "08858C",
                     "graph_order": 166,
                     "st_level": 11,
                     "hemisphere_id": 3,
                     "parent_structure_id": 402,
                     "children": []
                    },
                    {
                     "id": 1114,
                     "atlas_id": 1129,
                     "ontology_id": 1,
                     "acronym": "VISal4",
                     "name": "Anterolateral visual area, layer 4",
                     "color_hex_triplet": "08858C",
                     "graph_order": 167,
                     "st_level": 11,
                     "hemisphere_id": 3,
                     "parent_structure_id": 402,
                     "children": []
                    },
                    {
                     "id": 233,
                     "atlas_id": 453,
                     "ontology_id": 1,
                     "acronym": "VISal5",
                     "name": "Anterolateral visual area, layer 5",
                     "color_hex_triplet": "08858C",
                     "graph_order": 168,
                     "st_level": 11,
                     "hemisphere_id": 3,
                     "parent_structure_id": 402,
                     "children": []
                    },
                    {
                     "id": 601,
                     "atlas_id": 1065,
                     "ontology_id": 1,
                     "acronym": "VISal6a",
                     "name": "Anterolateral visual area, layer 6a",
                     "color_hex_triplet": "08858C",
                     "graph_order": 169,
                     "st_level": 11,
                     "hemisphere_id": 3,
                     "parent_structure_id": 402,
                     "children": []
                    },
                    {
                     "id": 649,
                     "atlas_id": 1071,
                     "ontology_id": 1,
                     "acronym": "VISal6b",
                     "name": "Anterolateral visual area, layer 6b",
                     "color_hex_triplet": "08858C",
                     "graph_order": 170,
                     "st_level": 11,
                     "hemisphere_id": 3,
                     "parent_structure_id": 402,
                     "children": []
                    }
                   ]
                  },
                  {
                   "id": 394,
                   "atlas_id": 756,
                   "ontology_id": 1,
                   "acronym": "VISam",
                   "name": "Anteromedial visual area",
                   "color_hex_triplet": "08858C",
                   "graph_order": 171,
                   "st_level": 8,
                   "hemisphere_id": 3,
                   "parent_structure_id": 669,
                   "children": [
                    {
                     "id": 281,
                     "atlas_id": 1025,
                     "ontology_id": 1,
                     "acronym": "VISam1",
                     "name": "Anteromedial visual area, layer 1",
                     "color_hex_triplet": "08858C",
                     "graph_order": 172,
                     "st_level": 11,
                     "hemisphere_id": 3,
                     "parent_structure_id": 394,
                     "children": []
                    },
                    {
                     "id": 1066,
                     "atlas_id": 1123,
                     "ontology_id": 1,
                     "acronym": "VISam2/3",
                     "name": "Anteromedial visual area, layer 2/3",
                     "color_hex_triplet": "08858C",
                     "graph_order": 173,
                     "st_level": 11,
                     "hemisphere_id": 3,
                     "parent_structure_id": 394,
                     "children": []
                    },
                    {
                     "id": 401,
                     "atlas_id": 1040,
                     "ontology_id": 1,
                     "acronym": "VISam4",
                     "name": "Anteromedial visual area, layer 4",
                     "color_hex_triplet": "08858C",
                     "graph_order": 174,
                     "st_level": 11,
                     "hemisphere_id": 3,
                     "parent_structure_id": 394,
                     "children": []
                    },
                    {
                     "id": 433,
                     "atlas_id": 1044,
                     "ontology_id": 1,
                     "acronym": "VISam5",
                     "name": "Anteromedial visual area, layer 5",
                     "color_hex_triplet": "08858C",
                     "graph_order": 175,
                     "st_level": 11,
                     "hemisphere_id": 3,
                     "parent_structure_id": 394,
                     "children": []
                    },
                    {
                     "id": 1046,
                     "atlas_id": 696,
                     "ontology_id": 1,
                     "acronym": "VISam6a",
                     "name": "Anteromedial visual area, layer 6a",
                     "color_hex_triplet": "08858C",
                     "graph_order": 176,
                     "st_level": 11,
                     "hemisphere_id": 3,
                     "parent_structure_id": 394,
                     "children": []
                    },
                    {
                     "id": 441,
                     "atlas_id": 762,
                     "ontology_id": 1,
                     "acronym": "VISam6b",
                     "name": "Anteromedial visual area, layer 6b",
                     "color_hex_triplet": "08858C",
                     "graph_order": 177,
                     "st_level": 11,
                     "hemisphere_id": 3,
                     "parent_structure_id": 394,
                     "children": []
                    }
                   ]
                  },
                  {
                   "id": 409,
                   "atlas_id": 758,
                   "ontology_id": 1,
                   "acronym": "VISl",
                   "name": "Lateral visual area",
                   "color_hex_triplet": "08858C",
                   "graph_order": 178,
                   "st_level": 8,
                   "hemisphere_id": 3,
                   "parent_structure_id": 669,
                   "children": [
                    {
                     "id": 421,
                     "atlas_id": 618,
                     "ontology_id": 1,
                     "acronym": "VISl1",
                     "name": "Lateral visual area, layer 1",
                     "color_hex_triplet": "08858C",
                     "graph_order": 179,
                     "st_level": 11,
                     "hemisphere_id": 3,
                     "parent_structure_id": 409,
                     "children": []
                    },
                    {
                     "id": 973,
                     "atlas_id": 687,
                     "ontology_id": 1,
                     "acronym": "VISl2/3",
                     "name": "Lateral visual area, layer 2/3",
                     "color_hex_triplet": "08858C",
                     "graph_order": 180,
                     "st_level": 11,
                     "hemisphere_id": 3,
                     "parent_structure_id": 409,
                     "children": []
                    },
                    {
                     "id": 573,
                     "atlas_id": 637,
                     "ontology_id": 1,
                     "acronym": "VISl4",
                     "name": "Lateral visual area, layer 4",
                     "color_hex_triplet": "08858C",
                     "graph_order": 181,
                     "st_level": 11,
                     "hemisphere_id": 3,
                     "parent_structure_id": 409,
                     "children": []
                    },
                    {
                     "id": 613,
                     "atlas_id": 642,
                     "ontology_id": 1,
                     "acronym": "VISl5",
                     "name": "Lateral visual area, layer 5",
                     "color_hex_triplet": "08858C",
                     "graph_order": 182,
                     "st_level": 11,
                     "hemisphere_id": 3,
                     "parent_structure_id": 409,
                     "children": []
                    },
                    {
                     "id": 74,
                     "atlas_id": 999,
                     "ontology_id": 1,
                     "acronym": "VISl6a",
                     "name": "Lateral visual area, layer 6a",
                     "color_hex_triplet": "08858C",
                     "graph_order": 183,
                     "st_level": 11,
                     "hemisphere_id": 3,
                     "parent_structure_id": 409,
                     "children": []
                    },
                    {
                     "id": 121,
                     "atlas_id": 1005,
                     "ontology_id": 1,
                     "acronym": "VISl6b",
                     "name": "Lateral visual area, layer 6b",
                     "color_hex_triplet": "08858C",
                     "graph_order": 184,
                     "st_level": 11,
                     "hemisphere_id": 3,
                     "parent_structure_id": 409,
                     "children": []
                    }
                   ]
                  },
                  {
                   "id": 385,
                   "atlas_id": 755,
                   "ontology_id": 1,
                   "acronym": "VISp",
                   "name": "Primary visual area",
                   "color_hex_triplet": "08858C",
                   "graph_order": 185,
                   "st_level": 8,
                   "hemisphere_id": 3,
                   "parent_structure_id": 669,
                   "children": [
                    {
                     "id": 593,
                     "atlas_id": 1064,
                     "ontology_id": 1,
                     "acronym": "VISp1",
                     "name": "Primary visual area, layer 1",
                     "color_hex_triplet": "08858C",
                     "graph_order": 186,
                     "st_level": 11,
                     "hemisphere_id": 3,
                     "parent_structure_id": 385,
                     "children": []
                    },
                    {
                     "id": 821,
                     "atlas_id": 951,
                     "ontology_id": 1,
                     "acronym": "VISp2/3",
                     "name": "Primary visual area, layer 2/3",
                     "color_hex_triplet": "08858C",
                     "graph_order": 187,
                     "st_level": 11,
                     "hemisphere_id": 3,
                     "parent_structure_id": 385,
                     "children": []
                    },
                    {
                     "id": 721,
                     "atlas_id": 1080,
                     "ontology_id": 1,
                     "acronym": "VISp4",
                     "name": "Primary visual area, layer 4",
                     "color_hex_triplet": "08858C",
                     "graph_order": 188,
                     "st_level": 11,
                     "hemisphere_id": 3,
                     "parent_structure_id": 385,
                     "children": []
                    },
                    {
                     "id": 778,
                     "atlas_id": 1087,
                     "ontology_id": 1,
                     "acronym": "VISp5",
                     "name": "Primary visual area, layer 5",
                     "color_hex_triplet": "08858C",
                     "graph_order": 189,
                     "st_level": 11,
                     "hemisphere_id": 3,
                     "parent_structure_id": 385,
                     "children": []
                    },
                    {
                     "id": 33,
                     "atlas_id": 428,
                     "ontology_id": 1,
                     "acronym": "VISp6a",
                     "name": "Primary visual area, layer 6a",
                     "color_hex_triplet": "08858C",
                     "graph_order": 190,
                     "st_level": 11,
                     "hemisphere_id": 3,
                     "parent_structure_id": 385,
                     "children": []
                    },
                    {
                     "id": 305,
                     "atlas_id": 462,
                     "ontology_id": 1,
                     "acronym": "VISp6b",
                     "name": "Primary visual area, layer 6b",
                     "color_hex_triplet": "08858C",
                     "graph_order": 191,
                     "st_level": 11,
                     "hemisphere_id": 3,
                     "parent_structure_id": 385,
                     "children": []
                    }
                   ]
                  },
                  {
                   "id": 425,
                   "atlas_id": 760,
                   "ontology_id": 1,
                   "acronym": "VISpl",
                   "name": "Posterolateral visual area",
                   "color_hex_triplet": "08858C",
                   "graph_order": 192,
                   "st_level": 8,
                   "hemisphere_id": 3,
                   "parent_structure_id": 669,
                   "children": [
                    {
                     "id": 750,
                     "atlas_id": 942,
                     "ontology_id": 1,
                     "acronym": "VISpl1",
                     "name": "Posterolateral visual area, layer 1",
                     "color_hex_triplet": "08858C",
                     "graph_order": 193,
                     "st_level": 11,
                     "hemisphere_id": 3,
                     "parent_structure_id": 425,
                     "children": []
                    },
                    {
                     "id": 269,
                     "atlas_id": 882,
                     "ontology_id": 1,
                     "acronym": "VISpl2/3",
                     "name": "Posterolateral visual area, layer 2/3",
                     "color_hex_triplet": "08858C",
                     "graph_order": 194,
                     "st_level": 11,
                     "hemisphere_id": 3,
                     "parent_structure_id": 425,
                     "children": []
                    },
                    {
                     "id": 869,
                     "atlas_id": 957,
                     "ontology_id": 1,
                     "acronym": "VISpl4",
                     "name": "Posterolateral visual area, layer 4",
                     "color_hex_triplet": "08858C",
                     "graph_order": 195,
                     "st_level": 11,
                     "hemisphere_id": 3,
                     "parent_structure_id": 425,
                     "children": []
                    },
                    {
                     "id": 902,
                     "atlas_id": 961,
                     "ontology_id": 1,
                     "acronym": "VISpl5",
                     "name": "Posterolateral visual area, layer 5",
                     "color_hex_triplet": "08858C",
                     "graph_order": 196,
                     "st_level": 11,
                     "hemisphere_id": 3,
                     "parent_structure_id": 425,
                     "children": []
                    },
                    {
                     "id": 377,
                     "atlas_id": 1037,
                     "ontology_id": 1,
                     "acronym": "VISpl6a",
                     "name": "Posterolateral visual area, layer 6a",
                     "color_hex_triplet": "08858C",
                     "graph_order": 197,
                     "st_level": 11,
                     "hemisphere_id": 3,
                     "parent_structure_id": 425,
                     "children": []
                    },
                    {
                     "id": 393,
                     "atlas_id": 1039,
                     "ontology_id": 1,
                     "acronym": "VISpl6b",
                     "name": "Posterolateral visual area, layer 6b",
                     "color_hex_triplet": "08858C",
                     "graph_order": 198,
                     "st_level": 11,
                     "hemisphere_id": 3,
                     "parent_structure_id": 425,
                     "children": []
                    }
                   ]
                  },
                  {
                   "id": 533,
                   "atlas_id": 915,
                   "ontology_id": 1,
                   "acronym": "VISpm",
                   "name": "posteromedial visual area",
                   "color_hex_triplet": "08858C",
                   "graph_order": 199,
                   "st_level": 8,
                   "hemisphere_id": 3,
                   "parent_structure_id": 669,
                   "children": [
                    {
                     "id": 805,
                     "atlas_id": 383,
                     "ontology_id": 1,
                     "acronym": "VISpm1",
                     "name": "posteromedial visual area, layer 1",
                     "color_hex_triplet": "08858C",
                     "graph_order": 200,
                     "st_level": 11,
                     "hemisphere_id": 3,
                     "parent_structure_id": 533,
                     "children": []
                    },
                    {
                     "id": 41,
                     "atlas_id": 995,
                     "ontology_id": 1,
                     "acronym": "VISpm2/3",
                     "name": "posteromedial visual area, layer 2/3",
                     "color_hex_triplet": "08858C",
                     "graph_order": 201,
                     "st_level": 11,
                     "hemisphere_id": 3,
                     "parent_structure_id": 533,
                     "children": []
                    },
                    {
                     "id": 501,
                     "atlas_id": 628,
                     "ontology_id": 1,
                     "acronym": "VISpm4",
                     "name": "posteromedial visual area, layer 4",
                     "color_hex_triplet": "08858C",
                     "graph_order": 202,
                     "st_level": 11,
                     "hemisphere_id": 3,
                     "parent_structure_id": 533,
                     "children": []
                    },
                    {
                     "id": 565,
                     "atlas_id": 636,
                     "ontology_id": 1,
                     "acronym": "VISpm5",
                     "name": "posteromedial visual area, layer 5",
                     "color_hex_triplet": "08858C",
                     "graph_order": 203,
                     "st_level": 11,
                     "hemisphere_id": 3,
                     "parent_structure_id": 533,
                     "children": []
                    },
                    {
                     "id": 257,
                     "atlas_id": 456,
                     "ontology_id": 1,
                     "acronym": "VISpm6a",
                     "name": "posteromedial visual area, layer 6a",
                     "color_hex_triplet": "08858C",
                     "graph_order": 204,
                     "st_level": 11,
                     "hemisphere_id": 3,
                     "parent_structure_id": 533,
                     "children": []
                    },
                    {
                     "id": 469,
                     "atlas_id": 624,
                     "ontology_id": 1,
                     "acronym": "VISpm6b",
                     "name": "posteromedial visual area, layer 6b",
                     "color_hex_triplet": "08858C",
                     "graph_order": 205,
                     "st_level": 11,
                     "hemisphere_id": 3,
                     "parent_structure_id": 533,
                     "children": []
                    }
                   ]
                  },
                  {
                   "id": 312782574,
                   "atlas_id": null,
                   "ontology_id": 1,
                   "acronym": "VISli",
                   "name": "Laterointermediate area",
                   "color_hex_triplet": "08858C",
                   "graph_order": 206,
                   "st_level": 8,
                   "hemisphere_id": 3,
                   "parent_structure_id": 669,
                   "children": [
                    {
                     "id": 312782578,
                     "atlas_id": null,
                     "ontology_id": 1,
                     "acronym": "VISli1",
                     "name": "Laterointermediate area, layer 1",
                     "color_hex_triplet": "08858C",
                     "graph_order": 207,
                     "st_level": 11,
                     "hemisphere_id": 3,
                     "parent_structure_id": 312782574,
                     "children": []
                    },
                    {
                     "id": 312782582,
                     "atlas_id": null,
                     "ontology_id": 1,
                     "acronym": "VISli2/3",
                     "name": "Laterointermediate area, layer 2/3",
                     "color_hex_triplet": "08858C",
                     "graph_order": 208,
                     "st_level": 11,
                     "hemisphere_id": 3,
                     "parent_structure_id": 312782574,
                     "children": []
                    },
                    {
                     "id": 312782586,
                     "atlas_id": null,
                     "ontology_id": 1,
                     "acronym": "VISli4",
                     "name": "Laterointermediate area, layer 4",
                     "color_hex_triplet": "08858C",
                     "graph_order": 209,
                     "st_level": 11,
                     "hemisphere_id": 3,
                     "parent_structure_id": 312782574,
                     "children": []
                    },
                    {
                     "id": 312782590,
                     "atlas_id": null,
                     "ontology_id": 1,
                     "acronym": "VISli5",
                     "name": "Laterointermediate area, layer 5",
                     "color_hex_triplet": "08858C",
                     "graph_order": 210,
                     "st_level": 11,
                     "hemisphere_id": 3,
                     "parent_structure_id": 312782574,
                     "children": []
                    },
                    {
                     "id": 312782594,
                     "atlas_id": null,
                     "ontology_id": 1,
                     "acronym": "VISli6a",
                     "name": "Laterointermediate area, layer 6a",
                     "color_hex_triplet": "08858C",
                     "graph_order": 211,
                     "st_level": 11,
                     "hemisphere_id": 3,
                     "parent_structure_id": 312782574,
                     "children": []
                    },
                    {
                     "id": 312782598,
                     "atlas_id": null,
                     "ontology_id": 1,
                     "acronym": "VISli6b",
                     "name": "Laterointermediate area, layer 6b",
                     "color_hex_triplet": "08858C",
                     "graph_order": 212,
                     "st_level": 11,
                     "hemisphere_id": 3,
                     "parent_structure_id": 312782574,
                     "children": []
                    }
                   ]
                  },
                  {
                   "id": 312782628,
                   "atlas_id": null,
                   "ontology_id": 1,
                   "acronym": "VISpor",
                   "name": "Postrhinal area",
                   "color_hex_triplet": "08858C",
                   "graph_order": 213,
                   "st_level": 8,
                   "hemisphere_id": 3,
                   "parent_structure_id": 669,
                   "children": [
                    {
                     "id": 312782632,
                     "atlas_id": null,
                     "ontology_id": 1,
                     "acronym": "VISpor1",
                     "name": "Postrhinal area, layer 1",
                     "color_hex_triplet": "08858C",
                     "graph_order": 214,
                     "st_level": 11,
                     "hemisphere_id": 3,
                     "parent_structure_id": 312782628,
                     "children": []
                    },
                    {
                     "id": 312782636,
                     "atlas_id": null,
                     "ontology_id": 1,
                     "acronym": "VISpor2/3",
                     "name": "Postrhinal area, layer 2/3",
                     "color_hex_triplet": "08858C",
                     "graph_order": 215,
                     "st_level": 11,
                     "hemisphere_id": 3,
                     "parent_structure_id": 312782628,
                     "children": []
                    },
                    {
                     "id": 312782640,
                     "atlas_id": null,
                     "ontology_id": 1,
                     "acronym": "VISpor4",
                     "name": "Postrhinal area, layer 4",
                     "color_hex_triplet": "08858C",
                     "graph_order": 216,
                     "st_level": 11,
                     "hemisphere_id": 3,
                     "parent_structure_id": 312782628,
                     "children": []
                    },
                    {
                     "id": 312782644,
                     "atlas_id": null,
                     "ontology_id": 1,
                     "acronym": "VISpor5",
                     "name": "Postrhinal area, layer 5",
                     "color_hex_triplet": "08858C",
                     "graph_order": 217,
                     "st_level": 11,
                     "hemisphere_id": 3,
                     "parent_structure_id": 312782628,
                     "children": []
                    },
                    {
                     "id": 312782648,
                     "atlas_id": null,
                     "ontology_id": 1,
                     "acronym": "VISpor6a",
                     "name": "Postrhinal area, layer 6a",
                     "color_hex_triplet": "08858C",
                     "graph_order": 218,
                     "st_level": 11,
                     "hemisphere_id": 3,
                     "parent_structure_id": 312782628,
                     "children": []
                    },
                    {
                     "id": 312782652,
                     "atlas_id": null,
                     "ontology_id": 1,
                     "acronym": "VISpor6b",
                     "name": "Postrhinal area, layer 6b",
                     "color_hex_triplet": "08858C",
                     "graph_order": 219,
                     "st_level": 11,
                     "hemisphere_id": 3,
                     "parent_structure_id": 312782628,
                     "children": []
                    }
                   ]
                  }
                 ]
                },
                {
                 "id": 31,
                 "atlas_id": 3,
                 "ontology_id": 1,
                 "acronym": "ACA",
                 "name": "Anterior cingulate area",
                 "color_hex_triplet": "40A666",
                 "graph_order": 220,
                 "st_level": 8,
                 "hemisphere_id": 3,
                 "parent_structure_id": 315,
                 "children": [
                  {
                   "id": 572,
                   "atlas_id": 1061,
                   "ontology_id": 1,
                   "acronym": "ACA1",
                   "name": "Anterior cingulate area, layer 1",
                   "color_hex_triplet": "40A666",
                   "graph_order": 221,
                   "st_level": 11,
                   "hemisphere_id": 3,
                   "parent_structure_id": 31,
                   "children": []
                  },
                  {
                   "id": 1053,
                   "atlas_id": 1121,
                   "ontology_id": 1,
                   "acronym": "ACA2/3",
                   "name": "Anterior cingulate area, layer 2/3",
                   "color_hex_triplet": "40A666",
                   "graph_order": 222,
                   "st_level": 11,
                   "hemisphere_id": 3,
                   "parent_structure_id": 31,
                   "children": []
                  },
                  {
                   "id": 739,
                   "atlas_id": 1082,
                   "ontology_id": 1,
                   "acronym": "ACA5",
                   "name": "Anterior cingulate area, layer 5",
                   "color_hex_triplet": "40A666",
                   "graph_order": 223,
                   "st_level": 11,
                   "hemisphere_id": 3,
                   "parent_structure_id": 31,
                   "children": []
                  },
                  {
                   "id": 179,
                   "atlas_id": 1012,
                   "ontology_id": 1,
                   "acronym": "ACA6a",
                   "name": "Anterior cingulate area, layer 6a",
                   "color_hex_triplet": "40A666",
                   "graph_order": 224,
                   "st_level": 11,
                   "hemisphere_id": 3,
                   "parent_structure_id": 31,
                   "children": []
                  },
                  {
                   "id": 227,
                   "atlas_id": 1018,
                   "ontology_id": 1,
                   "acronym": "ACA6b",
                   "name": "Anterior cingulate area, layer 6b",
                   "color_hex_triplet": "40A666",
                   "graph_order": 225,
                   "st_level": 11,
                   "hemisphere_id": 3,
                   "parent_structure_id": 31,
                   "children": []
                  },
                  {
                   "id": 39,
                   "atlas_id": 4,
                   "ontology_id": 1,
                   "acronym": "ACAd",
                   "name": "Anterior cingulate area, dorsal part",
                   "color_hex_triplet": "40A666",
                   "graph_order": 226,
                   "st_level": 9,
                   "hemisphere_id": 3,
                   "parent_structure_id": 31,
                   "children": [
                    {
                     "id": 935,
                     "atlas_id": 965,
                     "ontology_id": 1,
                     "acronym": "ACAd1",
                     "name": "Anterior cingulate area, dorsal part, layer 1",
                     "color_hex_triplet": "40A666",
                     "graph_order": 227,
                     "st_level": 11,
                     "hemisphere_id": 3,
                     "parent_structure_id": 39,
                     "children": []
                    },
                    {
                     "id": 211,
                     "atlas_id": 1016,
                     "ontology_id": 1,
                     "acronym": "ACAd2/3",
                     "name": "Anterior cingulate area, dorsal part, layer 2/3",
                     "color_hex_triplet": "40A666",
                     "graph_order": 228,
                     "st_level": 11,
                     "hemisphere_id": 3,
                     "parent_structure_id": 39,
                     "children": []
                    },
                    {
                     "id": 1015,
                     "atlas_id": 975,
                     "ontology_id": 1,
                     "acronym": "ACAd5",
                     "name": "Anterior cingulate area, dorsal part, layer 5",
                     "color_hex_triplet": "40A666",
                     "graph_order": 229,
                     "st_level": 11,
                     "hemisphere_id": 3,
                     "parent_structure_id": 39,
                     "children": []
                    },
                    {
                     "id": 919,
                     "atlas_id": 963,
                     "ontology_id": 1,
                     "acronym": "ACAd6a",
                     "name": "Anterior cingulate area, dorsal part, layer 6a",
                     "color_hex_triplet": "40A666",
                     "graph_order": 230,
                     "st_level": 11,
                     "hemisphere_id": 3,
                     "parent_structure_id": 39,
                     "children": []
                    },
                    {
                     "id": 927,
                     "atlas_id": 964,
                     "ontology_id": 1,
                     "acronym": "ACAd6b",
                     "name": "Anterior cingulate area, dorsal part, layer 6b",
                     "color_hex_triplet": "40A666",
                     "graph_order": 231,
                     "st_level": 11,
                     "hemisphere_id": 3,
                     "parent_structure_id": 39,
                     "children": []
                    }
                   ]
                  },
                  {
                   "id": 48,
                   "atlas_id": 5,
                   "ontology_id": 1,
                   "acronym": "ACAv",
                   "name": "Anterior cingulate area, ventral part",
                   "color_hex_triplet": "40A666",
                   "graph_order": 232,
                   "st_level": 9,
                   "hemisphere_id": 3,
                   "parent_structure_id": 31,
                   "children": [
                    {
                     "id": 588,
                     "atlas_id": 1063,
                     "ontology_id": 1,
                     "acronym": "ACAv1",
                     "name": "Anterior cingulate area, ventral part, layer 1",
                     "color_hex_triplet": "40A666",
                     "graph_order": 233,
                     "st_level": 11,
                     "hemisphere_id": 3,
                     "parent_structure_id": 48,
                     "children": []
                    },
                    {
                     "id": 296,
                     "atlas_id": 885,
                     "ontology_id": 1,
                     "acronym": "ACAv2/3",
                     "name": "Anterior cingulate area, ventral part, layer 2/3",
                     "color_hex_triplet": "40A666",
                     "graph_order": 234,
                     "st_level": 11,
                     "hemisphere_id": 3,
                     "parent_structure_id": 48,
                     "children": []
                    },
                    {
                     "id": 772,
                     "atlas_id": 1086,
                     "ontology_id": 1,
                     "acronym": "ACAv5",
                     "name": "Anterior cingulate area, ventral part, layer 5",
                     "color_hex_triplet": "40A666",
                     "graph_order": 235,
                     "st_level": 11,
                     "hemisphere_id": 3,
                     "parent_structure_id": 48,
                     "children": []
                    },
                    {
                     "id": 810,
                     "atlas_id": 1091,
                     "ontology_id": 1,
                     "acronym": "ACAv6a",
                     "name": "Anterior cingulate area, ventral part, 6a",
                     "color_hex_triplet": "40A666",
                     "graph_order": 236,
                     "st_level": 11,
                     "hemisphere_id": 3,
                     "parent_structure_id": 48,
                     "children": []
                    },
                    {
                     "id": 819,
                     "atlas_id": 1092,
                     "ontology_id": 1,
                     "acronym": "ACAv6b",
                     "name": "Anterior cingulate area, ventral part, 6b",
                     "color_hex_triplet": "40A666",
                     "graph_order": 237,
                     "st_level": 11,
                     "hemisphere_id": 3,
                     "parent_structure_id": 48,
                     "children": []
                    }
                   ]
                  }
                 ]
                },
                {
                 "id": 972,
                 "atlas_id": 262,
                 "ontology_id": 1,
                 "acronym": "PL",
                 "name": "Prelimbic area",
                 "color_hex_triplet": "2FA850",
                 "graph_order": 238,
                 "st_level": 8,
                 "hemisphere_id": 3,
                 "parent_structure_id": 315,
                 "children": [
                  {
                   "id": 171,
                   "atlas_id": 1011,
                   "ontology_id": 1,
                   "acronym": "PL1",
                   "name": "Prelimbic area, layer 1",
                   "color_hex_triplet": "2FA850",
                   "graph_order": 239,
                   "st_level": 11,
                   "hemisphere_id": 3,
                   "parent_structure_id": 972,
                   "children": []
                  },
                  {
                   "id": 195,
                   "atlas_id": 1014,
                   "ontology_id": 1,
                   "acronym": "PL2",
                   "name": "Prelimbic area, layer 2",
                   "color_hex_triplet": "2FA850",
                   "graph_order": 240,
                   "st_level": 11,
                   "hemisphere_id": 3,
                   "parent_structure_id": 972,
                   "children": []
                  },
                  {
                   "id": 304,
                   "atlas_id": 886,
                   "ontology_id": 1,
                   "acronym": "PL2/3",
                   "name": "Prelimbic area, layer 2/3",
                   "color_hex_triplet": "2FA850",
                   "graph_order": 241,
                   "st_level": 11,
                   "hemisphere_id": 3,
                   "parent_structure_id": 972,
                   "children": []
                  },
                  {
                   "id": 363,
                   "atlas_id": 1035,
                   "ontology_id": 1,
                   "acronym": "PL5",
                   "name": "Prelimbic area, layer 5",
                   "color_hex_triplet": "2FA850",
                   "graph_order": 242,
                   "st_level": 11,
                   "hemisphere_id": 3,
                   "parent_structure_id": 972,
                   "children": []
                  },
                  {
                   "id": 84,
                   "atlas_id": 1000,
                   "ontology_id": 1,
                   "acronym": "PL6a",
                   "name": "Prelimbic area, layer 6a",
                   "color_hex_triplet": "2FA850",
                   "graph_order": 243,
                   "st_level": 11,
                   "hemisphere_id": 3,
                   "parent_structure_id": 972,
                   "children": []
                  },
                  {
                   "id": 132,
                   "atlas_id": 1006,
                   "ontology_id": 1,
                   "acronym": "PL6b",
                   "name": "Prelimbic area, layer 6b",
                   "color_hex_triplet": "2FA850",
                   "graph_order": 244,
                   "st_level": 11,
                   "hemisphere_id": 3,
                   "parent_structure_id": 972,
                   "children": []
                  }
                 ]
                },
                {
                 "id": 44,
                 "atlas_id": 146,
                 "ontology_id": 1,
                 "acronym": "ILA",
                 "name": "Infralimbic area",
                 "color_hex_triplet": "59B363",
                 "graph_order": 245,
                 "st_level": 8,
                 "hemisphere_id": 3,
                 "parent_structure_id": 315,
                 "children": [
                  {
                   "id": 707,
                   "atlas_id": 1078,
                   "ontology_id": 1,
                   "acronym": "ILA1",
                   "name": "Infralimbic area, layer 1",
                   "color_hex_triplet": "59B363",
                   "graph_order": 246,
                   "st_level": 11,
                   "hemisphere_id": 3,
                   "parent_structure_id": 44,
                   "children": []
                  },
                  {
                   "id": 747,
                   "atlas_id": 1083,
                   "ontology_id": 1,
                   "acronym": "ILA2",
                   "name": "Infralimbic area, layer 2",
                   "color_hex_triplet": "59B363",
                   "graph_order": 247,
                   "st_level": 11,
                   "hemisphere_id": 3,
                   "parent_structure_id": 44,
                   "children": []
                  },
                  {
                   "id": 556,
                   "atlas_id": 1059,
                   "ontology_id": 1,
                   "acronym": "ILA2/3",
                   "name": "Infralimbic area, layer 2/3",
                   "color_hex_triplet": "59B363",
                   "graph_order": 248,
                   "st_level": 11,
                   "hemisphere_id": 3,
                   "parent_structure_id": 44,
                   "children": []
                  },
                  {
                   "id": 827,
                   "atlas_id": 1093,
                   "ontology_id": 1,
                   "acronym": "ILA5",
                   "name": "Infralimbic area, layer 5",
                   "color_hex_triplet": "59B363",
                   "graph_order": 249,
                   "st_level": 11,
                   "hemisphere_id": 3,
                   "parent_structure_id": 44,
                   "children": []
                  },
                  {
                   "id": 1054,
                   "atlas_id": 980,
                   "ontology_id": 1,
                   "acronym": "ILA6a",
                   "name": "Infralimbic area, layer 6a",
                   "color_hex_triplet": "59B363",
                   "graph_order": 250,
                   "st_level": 11,
                   "hemisphere_id": 3,
                   "parent_structure_id": 44,
                   "children": []
                  },
                  {
                   "id": 1081,
                   "atlas_id": 983,
                   "ontology_id": 1,
                   "acronym": "ILA6b",
                   "name": "Infralimbic area, layer 6b",
                   "color_hex_triplet": "59B363",
                   "graph_order": 251,
                   "st_level": 11,
                   "hemisphere_id": 3,
                   "parent_structure_id": 44,
                   "children": []
                  }
                 ]
                },
                {
                 "id": 714,
                 "atlas_id": 230,
                 "ontology_id": 1,
                 "acronym": "ORB",
                 "name": "Orbital area",
                 "color_hex_triplet": "248A5E",
                 "graph_order": 252,
                 "st_level": 8,
                 "hemisphere_id": 3,
                 "parent_structure_id": 315,
                 "children": [
                  {
                   "id": 264,
                   "atlas_id": 881,
                   "ontology_id": 1,
                   "acronym": "ORB1",
                   "name": "Orbital area, layer 1",
                   "color_hex_triplet": "248A5E",
                   "graph_order": 253,
                   "st_level": 11,
                   "hemisphere_id": 3,
                   "parent_structure_id": 714,
                   "children": []
                  },
                  {
                   "id": 492,
                   "atlas_id": 1051,
                   "ontology_id": 1,
                   "acronym": "ORB2/3",
                   "name": "Orbital area, layer 2/3",
                   "color_hex_triplet": "248A5E",
                   "graph_order": 254,
                   "st_level": 11,
                   "hemisphere_id": 3,
                   "parent_structure_id": 714,
                   "children": []
                  },
                  {
                   "id": 352,
                   "atlas_id": 892,
                   "ontology_id": 1,
                   "acronym": "ORB5",
                   "name": "Orbital area, layer 5",
                   "color_hex_triplet": "248A5E",
                   "graph_order": 255,
                   "st_level": 11,
                   "hemisphere_id": 3,
                   "parent_structure_id": 714,
                   "children": []
                  },
                  {
                   "id": 476,
                   "atlas_id": 1049,
                   "ontology_id": 1,
                   "acronym": "ORB6a",
                   "name": "Orbital area, layer 6a",
                   "color_hex_triplet": "248A5E",
                   "graph_order": 256,
                   "st_level": 11,
                   "hemisphere_id": 3,
                   "parent_structure_id": 714,
                   "children": []
                  },
                  {
                   "id": 516,
                   "atlas_id": 1054,
                   "ontology_id": 1,
                   "acronym": "ORB6b",
                   "name": "Orbital area, layer 6b",
                   "color_hex_triplet": "248A5E",
                   "graph_order": 257,
                   "st_level": 11,
                   "hemisphere_id": 3,
                   "parent_structure_id": 714,
                   "children": []
                  },
                  {
                   "id": 723,
                   "atlas_id": 231,
                   "ontology_id": 1,
                   "acronym": "ORBl",
                   "name": "Orbital area, lateral part",
                   "color_hex_triplet": "248A5E",
                   "graph_order": 258,
                   "st_level": 9,
                   "hemisphere_id": 3,
                   "parent_structure_id": 714,
                   "children": [
                    {
                     "id": 448,
                     "atlas_id": 621,
                     "ontology_id": 1,
                     "acronym": "ORBl1",
                     "name": "Orbital area, lateral part, layer 1",
                     "color_hex_triplet": "248A5E",
                     "graph_order": 259,
                     "st_level": 11,
                     "hemisphere_id": 3,
                     "parent_structure_id": 723,
                     "children": []
                    },
                    {
                     "id": 412,
                     "atlas_id": 1041,
                     "ontology_id": 1,
                     "acronym": "ORBl2/3",
                     "name": "Orbital area, lateral part, layer 2/3",
                     "color_hex_triplet": "248A5E",
                     "graph_order": 260,
                     "st_level": 11,
                     "hemisphere_id": 3,
                     "parent_structure_id": 723,
                     "children": []
                    },
                    {
                     "id": 630,
                     "atlas_id": 644,
                     "ontology_id": 1,
                     "acronym": "ORBl5",
                     "name": "Orbital area, lateral part, layer 5",
                     "color_hex_triplet": "248A5E",
                     "graph_order": 261,
                     "st_level": 11,
                     "hemisphere_id": 3,
                     "parent_structure_id": 723,
                     "children": []
                    },
                    {
                     "id": 440,
                     "atlas_id": 620,
                     "ontology_id": 1,
                     "acronym": "ORBl6a",
                     "name": "Orbital area, lateral part, layer 6a",
                     "color_hex_triplet": "248A5E",
                     "graph_order": 262,
                     "st_level": 11,
                     "hemisphere_id": 3,
                     "parent_structure_id": 723,
                     "children": []
                    },
                    {
                     "id": 488,
                     "atlas_id": 626,
                     "ontology_id": 1,
                     "acronym": "ORBl6b",
                     "name": "Orbital area, lateral part, layer 6b",
                     "color_hex_triplet": "248A5E",
                     "graph_order": 263,
                     "st_level": 11,
                     "hemisphere_id": 3,
                     "parent_structure_id": 723,
                     "children": []
                    }
                   ]
                  },
                  {
                   "id": 731,
                   "atlas_id": 232,
                   "ontology_id": 1,
                   "acronym": "ORBm",
                   "name": "Orbital area, medial part",
                   "color_hex_triplet": "248A5E",
                   "graph_order": 264,
                   "st_level": 9,
                   "hemisphere_id": 3,
                   "parent_structure_id": 714,
                   "children": [
                    {
                     "id": 484,
                     "atlas_id": 1050,
                     "ontology_id": 1,
                     "acronym": "ORBm1",
                     "name": "Orbital area, medial part, layer 1",
                     "color_hex_triplet": "248A5E",
                     "graph_order": 265,
                     "st_level": 11,
                     "hemisphere_id": 3,
                     "parent_structure_id": 731,
                     "children": []
                    },
                    {
                     "id": 524,
                     "atlas_id": 1055,
                     "ontology_id": 1,
                     "acronym": "ORBm2",
                     "name": "Orbital area, medial part, layer 2",
                     "color_hex_triplet": "248A5E",
                     "graph_order": 266,
                     "st_level": 11,
                     "hemisphere_id": 3,
                     "parent_structure_id": 731,
                     "children": []
                    },
                    {
                     "id": 582,
                     "atlas_id": 638,
                     "ontology_id": 1,
                     "acronym": "ORBm2/3",
                     "name": "Orbital area, medial part, layer 2/3",
                     "color_hex_triplet": "248A5E",
                     "graph_order": 267,
                     "st_level": 11,
                     "hemisphere_id": 3,
                     "parent_structure_id": 731,
                     "children": []
                    },
                    {
                     "id": 620,
                     "atlas_id": 1067,
                     "ontology_id": 1,
                     "acronym": "ORBm5",
                     "name": "Orbital area, medial part, layer 5",
                     "color_hex_triplet": "248A5E",
                     "graph_order": 268,
                     "st_level": 11,
                     "hemisphere_id": 3,
                     "parent_structure_id": 731,
                     "children": []
                    },
                    {
                     "id": 910,
                     "atlas_id": 962,
                     "ontology_id": 1,
                     "acronym": "ORBm6a",
                     "name": "Orbital area, medial part, layer 6a",
                     "color_hex_triplet": "248A5E",
                     "graph_order": 269,
                     "st_level": 11,
                     "hemisphere_id": 3,
                     "parent_structure_id": 731,
                     "children": []
                    },
                    {
                     "id": 527696977,
                     "atlas_id": null,
                     "ontology_id": 1,
                     "acronym": "ORBm6b",
                     "name": "Orbital area, medial part, layer 6b",
                     "color_hex_triplet": "248A5E",
                     "graph_order": 270,
                     "st_level": 11,
                     "hemisphere_id": 3,
                     "parent_structure_id": 731,
                     "children": []
                    }
                   ]
                  },
                  {
                   "id": 738,
                   "atlas_id": 233,
                   "ontology_id": 1,
                   "acronym": "ORBv",
                   "name": "Orbital area, ventral part",
                   "color_hex_triplet": "248A5E",
                   "graph_order": 271,
                   "st_level": 9,
                   "hemisphere_id": 3,
                   "parent_structure_id": 714,
                   "children": []
                  },
                  {
                   "id": 746,
                   "atlas_id": 234,
                   "ontology_id": 1,
                   "acronym": "ORBvl",
                   "name": "Orbital area, ventrolateral part",
                   "color_hex_triplet": "248A5E",
                   "graph_order": 272,
                   "st_level": 9,
                   "hemisphere_id": 3,
                   "parent_structure_id": 714,
                   "children": [
                    {
                     "id": 969,
                     "atlas_id": 1111,
                     "ontology_id": 1,
                     "acronym": "ORBvl1",
                     "name": "Orbital area, ventrolateral part, layer 1",
                     "color_hex_triplet": "248A5E",
                     "graph_order": 273,
                     "st_level": 11,
                     "hemisphere_id": 3,
                     "parent_structure_id": 746,
                     "children": []
                    },
                    {
                     "id": 288,
                     "atlas_id": 884,
                     "ontology_id": 1,
                     "acronym": "ORBvl2/3",
                     "name": "Orbital area, ventrolateral part, layer 2/3",
                     "color_hex_triplet": "248A5E",
                     "graph_order": 274,
                     "st_level": 11,
                     "hemisphere_id": 3,
                     "parent_structure_id": 746,
                     "children": []
                    },
                    {
                     "id": 1125,
                     "atlas_id": 1130,
                     "ontology_id": 1,
                     "acronym": "ORBvl5",
                     "name": "Orbital area, ventrolateral part, layer 5",
                     "color_hex_triplet": "248A5E",
                     "graph_order": 275,
                     "st_level": 11,
                     "hemisphere_id": 3,
                     "parent_structure_id": 746,
                     "children": []
                    },
                    {
                     "id": 608,
                     "atlas_id": 924,
                     "ontology_id": 1,
                     "acronym": "ORBvl6a",
                     "name": "Orbital area, ventrolateral part, layer 6a",
                     "color_hex_triplet": "248A5E",
                     "graph_order": 276,
                     "st_level": 11,
                     "hemisphere_id": 3,
                     "parent_structure_id": 746,
                     "children": []
                    },
                    {
                     "id": 680,
                     "atlas_id": 933,
                     "ontology_id": 1,
                     "acronym": "ORBvl6b",
                     "name": "Orbital area, ventrolateral part, layer 6b",
                     "color_hex_triplet": "248A5E",
                     "graph_order": 277,
                     "st_level": 11,
                     "hemisphere_id": 3,
                     "parent_structure_id": 746,
                     "children": []
                    }
                   ]
                  }
                 ]
                },
                {
                 "id": 95,
                 "atlas_id": 11,
                 "ontology_id": 1,
                 "acronym": "AI",
                 "name": "Agranular insular area",
                 "color_hex_triplet": "219866",
                 "graph_order": 278,
                 "st_level": 8,
                 "hemisphere_id": 3,
                 "parent_structure_id": 315,
                 "children": [
                  {
                   "id": 104,
                   "atlas_id": 12,
                   "ontology_id": 1,
                   "acronym": "AId",
                   "name": "Agranular insular area, dorsal part",
                   "color_hex_triplet": "219866",
                   "graph_order": 279,
                   "st_level": 9,
                   "hemisphere_id": 3,
                   "parent_structure_id": 95,
                   "children": [
                    {
                     "id": 996,
                     "atlas_id": 1114,
                     "ontology_id": 1,
                     "acronym": "AId1",
                     "name": "Agranular insular area, dorsal part, layer 1",
                     "color_hex_triplet": "219866",
                     "graph_order": 280,
                     "st_level": 11,
                     "hemisphere_id": 3,
                     "parent_structure_id": 104,
                     "children": []
                    },
                    {
                     "id": 328,
                     "atlas_id": 889,
                     "ontology_id": 1,
                     "acronym": "AId2/3",
                     "name": "Agranular insular area, dorsal part, layer 2/3",
                     "color_hex_triplet": "219866",
                     "graph_order": 281,
                     "st_level": 11,
                     "hemisphere_id": 3,
                     "parent_structure_id": 104,
                     "children": []
                    },
                    {
                     "id": 1101,
                     "atlas_id": 1127,
                     "ontology_id": 1,
                     "acronym": "AId5",
                     "name": "Agranular insular area, dorsal part, layer 5",
                     "color_hex_triplet": "219866",
                     "graph_order": 282,
                     "st_level": 11,
                     "hemisphere_id": 3,
                     "parent_structure_id": 104,
                     "children": []
                    },
                    {
                     "id": 783,
                     "atlas_id": 946,
                     "ontology_id": 1,
                     "acronym": "AId6a",
                     "name": "Agranular insular area, dorsal part, layer 6a",
                     "color_hex_triplet": "219866",
                     "graph_order": 283,
                     "st_level": 11,
                     "hemisphere_id": 3,
                     "parent_structure_id": 104,
                     "children": []
                    },
                    {
                     "id": 831,
                     "atlas_id": 952,
                     "ontology_id": 1,
                     "acronym": "AId6b",
                     "name": "Agranular insular area, dorsal part, layer 6b",
                     "color_hex_triplet": "219866",
                     "graph_order": 284,
                     "st_level": 11,
                     "hemisphere_id": 3,
                     "parent_structure_id": 104,
                     "children": []
                    }
                   ]
                  },
                  {
                   "id": 111,
                   "atlas_id": 13,
                   "ontology_id": 1,
                   "acronym": "AIp",
                   "name": "Agranular insular area, posterior part",
                   "color_hex_triplet": "219866",
                   "graph_order": 285,
                   "st_level": 9,
                   "hemisphere_id": 3,
                   "parent_structure_id": 95,
                   "children": [
                    {
                     "id": 120,
                     "atlas_id": 863,
                     "ontology_id": 1,
                     "acronym": "AIp1",
                     "name": "Agranular insular area, posterior part, layer 1",
                     "color_hex_triplet": "219866",
                     "graph_order": 286,
                     "st_level": 11,
                     "hemisphere_id": 3,
                     "parent_structure_id": 111,
                     "children": []
                    },
                    {
                     "id": 163,
                     "atlas_id": 1010,
                     "ontology_id": 1,
                     "acronym": "AIp2/3",
                     "name": "Agranular insular area, posterior part, layer 2/3",
                     "color_hex_triplet": "219866",
                     "graph_order": 287,
                     "st_level": 11,
                     "hemisphere_id": 3,
                     "parent_structure_id": 111,
                     "children": []
                    },
                    {
                     "id": 344,
                     "atlas_id": 891,
                     "ontology_id": 1,
                     "acronym": "AIp5",
                     "name": "Agranular insular area, posterior part, layer 5",
                     "color_hex_triplet": "219866",
                     "graph_order": 288,
                     "st_level": 11,
                     "hemisphere_id": 3,
                     "parent_structure_id": 111,
                     "children": []
                    },
                    {
                     "id": 314,
                     "atlas_id": 1029,
                     "ontology_id": 1,
                     "acronym": "AIp6a",
                     "name": "Agranular insular area, posterior part, layer 6a",
                     "color_hex_triplet": "219866",
                     "graph_order": 289,
                     "st_level": 11,
                     "hemisphere_id": 3,
                     "parent_structure_id": 111,
                     "children": []
                    },
                    {
                     "id": 355,
                     "atlas_id": 1034,
                     "ontology_id": 1,
                     "acronym": "AIp6b",
                     "name": "Agranular insular area, posterior part, layer 6b",
                     "color_hex_triplet": "219866",
                     "graph_order": 290,
                     "st_level": 11,
                     "hemisphere_id": 3,
                     "parent_structure_id": 111,
                     "children": []
                    }
                   ]
                  },
                  {
                   "id": 119,
                   "atlas_id": 14,
                   "ontology_id": 1,
                   "acronym": "AIv",
                   "name": "Agranular insular area, ventral part",
                   "color_hex_triplet": "219866",
                   "graph_order": 291,
                   "st_level": 9,
                   "hemisphere_id": 3,
                   "parent_structure_id": 95,
                   "children": [
                    {
                     "id": 704,
                     "atlas_id": 936,
                     "ontology_id": 1,
                     "acronym": "AIv1",
                     "name": "Agranular insular area, ventral part, layer 1",
                     "color_hex_triplet": "219866",
                     "graph_order": 292,
                     "st_level": 11,
                     "hemisphere_id": 3,
                     "parent_structure_id": 119,
                     "children": []
                    },
                    {
                     "id": 694,
                     "atlas_id": 652,
                     "ontology_id": 1,
                     "acronym": "AIv2/3",
                     "name": "Agranular insular area, ventral part, layer 2/3",
                     "color_hex_triplet": "219866",
                     "graph_order": 293,
                     "st_level": 11,
                     "hemisphere_id": 3,
                     "parent_structure_id": 119,
                     "children": []
                    },
                    {
                     "id": 800,
                     "atlas_id": 948,
                     "ontology_id": 1,
                     "acronym": "AIv5",
                     "name": "Agranular insular area, ventral part, layer 5",
                     "color_hex_triplet": "219866",
                     "graph_order": 294,
                     "st_level": 11,
                     "hemisphere_id": 3,
                     "parent_structure_id": 119,
                     "children": []
                    },
                    {
                     "id": 675,
                     "atlas_id": 1074,
                     "ontology_id": 1,
                     "acronym": "AIv6a",
                     "name": "Agranular insular area, ventral part, layer 6a",
                     "color_hex_triplet": "219866",
                     "graph_order": 295,
                     "st_level": 11,
                     "hemisphere_id": 3,
                     "parent_structure_id": 119,
                     "children": []
                    },
                    {
                     "id": 699,
                     "atlas_id": 1077,
                     "ontology_id": 1,
                     "acronym": "AIv6b",
                     "name": "Agranular insular area, ventral part, layer 6b",
                     "color_hex_triplet": "219866",
                     "graph_order": 296,
                     "st_level": 11,
                     "hemisphere_id": 3,
                     "parent_structure_id": 119,
                     "children": []
                    }
                   ]
                  }
                 ]
                },
                {
                 "id": 254,
                 "atlas_id": 314,
                 "ontology_id": 1,
                 "acronym": "RSP",
                 "name": "Retrosplenial area",
                 "color_hex_triplet": "1AA698",
                 "graph_order": 297,
                 "st_level": 8,
                 "hemisphere_id": 3,
                 "parent_structure_id": 315,
                 "children": [
                  {
                   "id": 894,
                   "atlas_id": 394,
                   "ontology_id": 1,
                   "acronym": "RSPagl",
                   "name": "Retrosplenial area, lateral agranular part",
                   "color_hex_triplet": "1AA698",
                   "graph_order": 298,
                   "st_level": 9,
                   "hemisphere_id": 3,
                   "parent_structure_id": 254,
                   "children": [
                    {
                     "id": 671,
                     "atlas_id": 932,
                     "ontology_id": 1,
                     "acronym": "RSPagl1",
                     "name": "Retrosplenial area, lateral agranular part, layer 1",
                     "color_hex_triplet": "1AA698",
                     "graph_order": 299,
                     "st_level": 11,
                     "hemisphere_id": 3,
                     "parent_structure_id": 894,
                     "children": []
                    },
                    {
                     "id": 965,
                     "atlas_id": 969,
                     "ontology_id": 1,
                     "acronym": "RSPagl2/3",
                     "name": "Retrosplenial area, lateral agranular part, layer 2/3",
                     "color_hex_triplet": "1AA698",
                     "graph_order": 300,
                     "st_level": 11,
                     "hemisphere_id": 3,
                     "parent_structure_id": 894,
                     "children": []
                    },
                    {
                     "id": 774,
                     "atlas_id": 945,
                     "ontology_id": 1,
                     "acronym": "RSPagl5",
                     "name": "Retrosplenial area, lateral agranular part, layer 5",
                     "color_hex_triplet": "1AA698",
                     "graph_order": 301,
                     "st_level": 11,
                     "hemisphere_id": 3,
                     "parent_structure_id": 894,
                     "children": []
                    },
                    {
                     "id": 906,
                     "atlas_id": 820,
                     "ontology_id": 1,
                     "acronym": "RSPagl6a",
                     "name": "Retrosplenial area, lateral agranular part, layer 6a",
                     "color_hex_triplet": "1AA698",
                     "graph_order": 302,
                     "st_level": 11,
                     "hemisphere_id": 3,
                     "parent_structure_id": 894,
                     "children": []
                    },
                    {
                     "id": 279,
                     "atlas_id": 883,
                     "ontology_id": 1,
                     "acronym": "RSPagl6b",
                     "name": "Retrosplenial area, lateral agranular part, layer 6b",
                     "color_hex_triplet": "1AA698",
                     "graph_order": 303,
                     "st_level": 11,
                     "hemisphere_id": 3,
                     "parent_structure_id": 894,
                     "children": []
                    },
                    {
                     "id": 480149258,
                     "atlas_id": null,
                     "ontology_id": 1,
                     "acronym": "VISmma",
                     "name": "Mediomedial anterior visual area",
                     "color_hex_triplet": "1AA698",
                     "graph_order": 304,
                     "st_level": 10,
                     "hemisphere_id": 3,
                     "parent_structure_id": 894,
                     "children": [
                      {
                       "id": 480149262,
                       "atlas_id": null,
                       "ontology_id": 1,
                       "acronym": "VISmma1",
                       "name": "Mediomedial anterior visual area, layer 1",
                       "color_hex_triplet": "1AA698",
                       "graph_order": 305,
                       "st_level": 11,
                       "hemisphere_id": 3,
                       "parent_structure_id": 480149258,
                       "children": []
                      },
                      {
                       "id": 480149266,
                       "atlas_id": null,
                       "ontology_id": 1,
                       "acronym": "VISmma2/3",
                       "name": "Mediomedial anterior visual area, layer 2/3",
                       "color_hex_triplet": "1AA698",
                       "graph_order": 306,
                       "st_level": 11,
                       "hemisphere_id": 3,
                       "parent_structure_id": 480149258,
                       "children": []
                      },
                      {
                       "id": 480149270,
                       "atlas_id": null,
                       "ontology_id": 1,
                       "acronym": "VISmma4",
                       "name": "Mediomedial anterior visual area, layer 4",
                       "color_hex_triplet": "1AA698",
                       "graph_order": 307,
                       "st_level": 11,
                       "hemisphere_id": 3,
                       "parent_structure_id": 480149258,
                       "children": []
                      },
                      {
                       "id": 480149274,
                       "atlas_id": null,
                       "ontology_id": 1,
                       "acronym": "VISmma5",
                       "name": "Mediomedial anterior visual area,layer 5",
                       "color_hex_triplet": "1AA698",
                       "graph_order": 308,
                       "st_level": 11,
                       "hemisphere_id": 3,
                       "parent_structure_id": 480149258,
                       "children": []
                      },
                      {
                       "id": 480149278,
                       "atlas_id": null,
                       "ontology_id": 1,
                       "acronym": "VISmma6a",
                       "name": "Mediomedial anterior visual area, layer 6a",
                       "color_hex_triplet": "1AA698",
                       "graph_order": 309,
                       "st_level": 11,
                       "hemisphere_id": 3,
                       "parent_structure_id": 480149258,
                       "children": []
                      },
                      {
                       "id": 480149282,
                       "atlas_id": null,
                       "ontology_id": 1,
                       "acronym": "VISmma6b",
                       "name": "Mediomedial anterior visual area, layer 6b",
                       "color_hex_triplet": "1AA698",
                       "graph_order": 310,
                       "st_level": 11,
                       "hemisphere_id": 3,
                       "parent_structure_id": 480149258,
                       "children": []
                      }
                     ]
                    },
                    {
                     "id": 480149286,
                     "atlas_id": null,
                     "ontology_id": 1,
                     "acronym": "VISmmp",
                     "name": "Mediomedial posterior visual area",
                     "color_hex_triplet": "1AA698",
                     "graph_order": 311,
                     "st_level": 10,
                     "hemisphere_id": 3,
                     "parent_structure_id": 894,
                     "children": [
                      {
                       "id": 480149290,
                       "atlas_id": null,
                       "ontology_id": 1,
                       "acronym": "VISmmp1",
                       "name": "Mediomedial posterior visual area, layer 1",
                       "color_hex_triplet": "1AA698",
                       "graph_order": 312,
                       "st_level": 11,
                       "hemisphere_id": 3,
                       "parent_structure_id": 480149286,
                       "children": []
                      },
                      {
                       "id": 480149294,
                       "atlas_id": null,
                       "ontology_id": 1,
                       "acronym": "VISmmp2/3",
                       "name": "Mediomedial posterior visual area, layer 2/3",
                       "color_hex_triplet": "1AA698",
                       "graph_order": 313,
                       "st_level": 11,
                       "hemisphere_id": 3,
                       "parent_structure_id": 480149286,
                       "children": []
                      },
                      {
                       "id": 480149298,
                       "atlas_id": null,
                       "ontology_id": 1,
                       "acronym": "VISmmp4",
                       "name": "Mediomedial posterior visual area, layer 4",
                       "color_hex_triplet": "1AA698",
                       "graph_order": 314,
                       "st_level": 11,
                       "hemisphere_id": 3,
                       "parent_structure_id": 480149286,
                       "children": []
                      },
                      {
                       "id": 480149302,
                       "atlas_id": null,
                       "ontology_id": 1,
                       "acronym": "VISmmp5",
                       "name": "Mediomedial posterior visual area,layer 5",
                       "color_hex_triplet": "1AA698",
                       "graph_order": 315,
                       "st_level": 11,
                       "hemisphere_id": 3,
                       "parent_structure_id": 480149286,
                       "children": []
                      },
                      {
                       "id": 480149306,
                       "atlas_id": null,
                       "ontology_id": 1,
                       "acronym": "VISmmp6a",
                       "name": "Mediomedial posterior visual area, layer 6a",
                       "color_hex_triplet": "1AA698",
                       "graph_order": 316,
                       "st_level": 11,
                       "hemisphere_id": 3,
                       "parent_structure_id": 480149286,
                       "children": []
                      },
                      {
                       "id": 480149310,
                       "atlas_id": null,
                       "ontology_id": 1,
                       "acronym": "VISmmp6b",
                       "name": "Mediomedial posterior visual area, layer 6b",
                       "color_hex_triplet": "1AA698",
                       "graph_order": 317,
                       "st_level": 11,
                       "hemisphere_id": 3,
                       "parent_structure_id": 480149286,
                       "children": []
                      }
                     ]
                    },
                    {
                     "id": 480149314,
                     "atlas_id": null,
                     "ontology_id": 1,
                     "acronym": "VISm",
                     "name": "Medial visual area",
                     "color_hex_triplet": "1AA698",
                     "graph_order": 318,
                     "st_level": 10,
                     "hemisphere_id": 3,
                     "parent_structure_id": 894,
                     "children": [
                      {
                       "id": 480149318,
                       "atlas_id": null,
                       "ontology_id": 1,
                       "acronym": "VISm1",
                       "name": "Medial visual area, layer 1",
                       "color_hex_triplet": "1AA698",
                       "graph_order": 319,
                       "st_level": 11,
                       "hemisphere_id": 3,
                       "parent_structure_id": 480149314,
                       "children": []
                      },
                      {
                       "id": 480149322,
                       "atlas_id": null,
                       "ontology_id": 1,
                       "acronym": "VISm2/3",
                       "name": "Medial visual area, layer 2/3",
                       "color_hex_triplet": "1AA698",
                       "graph_order": 320,
                       "st_level": 11,
                       "hemisphere_id": 3,
                       "parent_structure_id": 480149314,
                       "children": []
                      },
                      {
                       "id": 480149326,
                       "atlas_id": null,
                       "ontology_id": 1,
                       "acronym": "VISm4",
                       "name": "Medial visual area, layer 4",
                       "color_hex_triplet": "1AA698",
                       "graph_order": 321,
                       "st_level": 11,
                       "hemisphere_id": 3,
                       "parent_structure_id": 480149314,
                       "children": []
                      },
                      {
                       "id": 480149330,
                       "atlas_id": null,
                       "ontology_id": 1,
                       "acronym": "VISm5",
                       "name": "Medial visual area,layer 5",
                       "color_hex_triplet": "1AA698",
                       "graph_order": 322,
                       "st_level": 11,
                       "hemisphere_id": 3,
                       "parent_structure_id": 480149314,
                       "children": []
                      },
                      {
                       "id": 480149334,
                       "atlas_id": null,
                       "ontology_id": 1,
                       "acronym": "VISm6a",
                       "name": "Medial visual area, layer 6a",
                       "color_hex_triplet": "1AA698",
                       "graph_order": 323,
                       "st_level": 11,
                       "hemisphere_id": 3,
                       "parent_structure_id": 480149314,
                       "children": []
                      },
                      {
                       "id": 480149338,
                       "atlas_id": null,
                       "ontology_id": 1,
                       "acronym": "VISm6b",
                       "name": "Medial visual area, layer 6b",
                       "color_hex_triplet": "1AA698",
                       "graph_order": 324,
                       "st_level": 11,
                       "hemisphere_id": 3,
                       "parent_structure_id": 480149314,
                       "children": []
                      }
                     ]
                    }
                   ]
                  },
                  {
                   "id": 879,
                   "atlas_id": 392,
                   "ontology_id": 1,
                   "acronym": "RSPd",
                   "name": "Retrosplenial area, dorsal part",
                   "color_hex_triplet": "1AA698",
                   "graph_order": 325,
                   "st_level": 9,
                   "hemisphere_id": 3,
                   "parent_structure_id": 254,
                   "children": [
                    {
                     "id": 442,
                     "atlas_id": 1045,
                     "ontology_id": 1,
                     "acronym": "RSPd1",
                     "name": "Retrosplenial area, dorsal part, layer 1",
                     "color_hex_triplet": "1AA698",
                     "graph_order": 326,
                     "st_level": 11,
                     "hemisphere_id": 3,
                     "parent_structure_id": 879,
                     "children": []
                    },
                    {
                     "id": 434,
                     "atlas_id": 761,
                     "ontology_id": 1,
                     "acronym": "RSPd2/3",
                     "name": "Retrosplenial area, dorsal part, layer 2/3",
                     "color_hex_triplet": "1AA698",
                     "graph_order": 327,
                     "st_level": 11,
                     "hemisphere_id": 3,
                     "parent_structure_id": 879,
                     "children": []
                    },
                    {
                     "id": 545,
                     "atlas_id": 1058,
                     "ontology_id": 1,
                     "acronym": "RSPd4",
                     "name": "Retrosplenial area, dorsal part, layer 4",
                     "color_hex_triplet": "1AA698",
                     "graph_order": 328,
                     "st_level": 11,
                     "hemisphere_id": 3,
                     "parent_structure_id": 879,
                     "children": []
                    },
                    {
                     "id": 610,
                     "atlas_id": 1066,
                     "ontology_id": 1,
                     "acronym": "RSPd5",
                     "name": "Retrosplenial area, dorsal part, layer 5",
                     "color_hex_triplet": "1AA698",
                     "graph_order": 329,
                     "st_level": 11,
                     "hemisphere_id": 3,
                     "parent_structure_id": 879,
                     "children": []
                    },
                    {
                     "id": 274,
                     "atlas_id": 1024,
                     "ontology_id": 1,
                     "acronym": "RSPd6a",
                     "name": "Retrosplenial area, dorsal part, layer 6a",
                     "color_hex_triplet": "1AA698",
                     "graph_order": 330,
                     "st_level": 11,
                     "hemisphere_id": 3,
                     "parent_structure_id": 879,
                     "children": []
                    },
                    {
                     "id": 330,
                     "atlas_id": 1031,
                     "ontology_id": 1,
                     "acronym": "RSPd6b",
                     "name": "Retrosplenial area, dorsal part, layer 6b",
                     "color_hex_triplet": "1AA698",
                     "graph_order": 331,
                     "st_level": 11,
                     "hemisphere_id": 3,
                     "parent_structure_id": 879,
                     "children": []
                    }
                   ]
                  },
                  {
                   "id": 886,
                   "atlas_id": 393,
                   "ontology_id": 1,
                   "acronym": "RSPv",
                   "name": "Retrosplenial area, ventral part",
                   "color_hex_triplet": "1AA698",
                   "graph_order": 332,
                   "st_level": 9,
                   "hemisphere_id": 3,
                   "parent_structure_id": 254,
                   "children": [
                    {
                     "id": 542,
                     "atlas_id": 633,
                     "ontology_id": 1,
                     "acronym": "RSPv1",
                     "name": "Retrosplenial area, ventral part, layer 1",
                     "color_hex_triplet": "1AA698",
                     "graph_order": 333,
                     "st_level": 11,
                     "hemisphere_id": 3,
                     "parent_structure_id": 886,
                     "children": []
                    },
                    {
                     "id": 606,
                     "atlas_id": 641,
                     "ontology_id": 1,
                     "acronym": "RSPv2",
                     "name": "Retrosplenial area, ventral part, layer 2",
                     "color_hex_triplet": "1AA698",
                     "graph_order": 334,
                     "st_level": 11,
                     "hemisphere_id": 3,
                     "parent_structure_id": 886,
                     "children": []
                    },
                    {
                     "id": 430,
                     "atlas_id": 619,
                     "ontology_id": 1,
                     "acronym": "RSPv2/3",
                     "name": "Retrosplenial area, ventral part, layer 2/3",
                     "color_hex_triplet": "1AA698",
                     "graph_order": 335,
                     "st_level": 11,
                     "hemisphere_id": 3,
                     "parent_structure_id": 886,
                     "children": []
                    },
                    {
                     "id": 687,
                     "atlas_id": 651,
                     "ontology_id": 1,
                     "acronym": "RSPv5",
                     "name": "Retrosplenial area, ventral part, layer 5",
                     "color_hex_triplet": "1AA698",
                     "graph_order": 336,
                     "st_level": 11,
                     "hemisphere_id": 3,
                     "parent_structure_id": 886,
                     "children": []
                    },
                    {
                     "id": 590,
                     "atlas_id": 639,
                     "ontology_id": 1,
                     "acronym": "RSPv6a",
                     "name": "Retrosplenial area, ventral part, layer 6a",
                     "color_hex_triplet": "1AA698",
                     "graph_order": 337,
                     "st_level": 11,
                     "hemisphere_id": 3,
                     "parent_structure_id": 886,
                     "children": []
                    },
                    {
                     "id": 622,
                     "atlas_id": 643,
                     "ontology_id": 1,
                     "acronym": "RSPv6b",
                     "name": "Retrosplenial area, ventral part, layer 6b",
                     "color_hex_triplet": "1AA698",
                     "graph_order": 338,
                     "st_level": 11,
                     "hemisphere_id": 3,
                     "parent_structure_id": 886,
                     "children": []
                    }
                   ]
                  }
                 ]
                },
                {
                 "id": 22,
                 "atlas_id": 285,
                 "ontology_id": 1,
                 "acronym": "PTLp",
                 "name": "Posterior parietal association areas",
                 "color_hex_triplet": "009FAC",
                 "graph_order": 339,
                 "st_level": 6,
                 "hemisphere_id": 3,
                 "parent_structure_id": 315,
                 "children": [
                  {
                   "id": 532,
                   "atlas_id": 1056,
                   "ontology_id": 1,
                   "acronym": "PTLp1",
                   "name": "Posterior parietal association areas, layer 1",
                   "color_hex_triplet": "009FAC",
                   "graph_order": 340,
                   "st_level": 11,
                   "hemisphere_id": 3,
                   "parent_structure_id": 22,
                   "children": []
                  },
                  {
                   "id": 241,
                   "atlas_id": 454,
                   "ontology_id": 1,
                   "acronym": "PTLp2/3",
                   "name": "Posterior parietal association areas, layer 2/3",
                   "color_hex_triplet": "009FAC",
                   "graph_order": 341,
                   "st_level": 11,
                   "hemisphere_id": 3,
                   "parent_structure_id": 22,
                   "children": []
                  },
                  {
                   "id": 635,
                   "atlas_id": 1069,
                   "ontology_id": 1,
                   "acronym": "PTLp4",
                   "name": "Posterior parietal association areas, layer 4",
                   "color_hex_triplet": "009FAC",
                   "graph_order": 342,
                   "st_level": 11,
                   "hemisphere_id": 3,
                   "parent_structure_id": 22,
                   "children": []
                  },
                  {
                   "id": 683,
                   "atlas_id": 1075,
                   "ontology_id": 1,
                   "acronym": "PTLp5",
                   "name": "Posterior parietal association areas, layer 5",
                   "color_hex_triplet": "009FAC",
                   "graph_order": 343,
                   "st_level": 11,
                   "hemisphere_id": 3,
                   "parent_structure_id": 22,
                   "children": []
                  },
                  {
                   "id": 308,
                   "atlas_id": 1028,
                   "ontology_id": 1,
                   "acronym": "PTLp6a",
                   "name": "Posterior parietal association areas, layer 6a",
                   "color_hex_triplet": "009FAC",
                   "graph_order": 344,
                   "st_level": 11,
                   "hemisphere_id": 3,
                   "parent_structure_id": 22,
                   "children": []
                  },
                  {
                   "id": 340,
                   "atlas_id": 1032,
                   "ontology_id": 1,
                   "acronym": "PTLp6b",
                   "name": "Posterior parietal association areas, layer 6b",
                   "color_hex_triplet": "009FAC",
                   "graph_order": 345,
                   "st_level": 11,
                   "hemisphere_id": 3,
                   "parent_structure_id": 22,
                   "children": []
                  },
                  {
                   "id": 312782546,
                   "atlas_id": null,
                   "ontology_id": 1,
                   "acronym": "VISa",
                   "name": "Anterior area",
                   "color_hex_triplet": "009FAC",
                   "graph_order": 346,
                   "st_level": 8,
                   "hemisphere_id": 3,
                   "parent_structure_id": 22,
                   "children": [
                    {
                     "id": 312782550,
                     "atlas_id": null,
                     "ontology_id": 1,
                     "acronym": "VISa1",
                     "name": "Anterior area, layer 1",
                     "color_hex_triplet": "009FAC",
                     "graph_order": 347,
                     "st_level": 11,
                     "hemisphere_id": 3,
                     "parent_structure_id": 312782546,
                     "children": []
                    },
                    {
                     "id": 312782554,
                     "atlas_id": null,
                     "ontology_id": 1,
                     "acronym": "VISa2/3",
                     "name": "Anterior area, layer 2/3",
                     "color_hex_triplet": "009FAC",
                     "graph_order": 348,
                     "st_level": 11,
                     "hemisphere_id": 3,
                     "parent_structure_id": 312782546,
                     "children": []
                    },
                    {
                     "id": 312782558,
                     "atlas_id": null,
                     "ontology_id": 1,
                     "acronym": "VISa4",
                     "name": "Anterior area, layer 4",
                     "color_hex_triplet": "009FAC",
                     "graph_order": 349,
                     "st_level": 11,
                     "hemisphere_id": 3,
                     "parent_structure_id": 312782546,
                     "children": []
                    },
                    {
                     "id": 312782562,
                     "atlas_id": null,
                     "ontology_id": 1,
                     "acronym": "VISa5",
                     "name": "Anterior area, layer 5",
                     "color_hex_triplet": "009FAC",
                     "graph_order": 350,
                     "st_level": 11,
                     "hemisphere_id": 3,
                     "parent_structure_id": 312782546,
                     "children": []
                    },
                    {
                     "id": 312782566,
                     "atlas_id": null,
                     "ontology_id": 1,
                     "acronym": "VISa6a",
                     "name": "Anterior area, layer 6a",
                     "color_hex_triplet": "009FAC",
                     "graph_order": 351,
                     "st_level": 11,
                     "hemisphere_id": 3,
                     "parent_structure_id": 312782546,
                     "children": []
                    },
                    {
                     "id": 312782570,
                     "atlas_id": null,
                     "ontology_id": 1,
                     "acronym": "VISa6b",
                     "name": "Anterior area, layer 6b",
                     "color_hex_triplet": "009FAC",
                     "graph_order": 352,
                     "st_level": 11,
                     "hemisphere_id": 3,
                     "parent_structure_id": 312782546,
                     "children": []
                    }
                   ]
                  },
                  {
                   "id": 417,
                   "atlas_id": 759,
                   "ontology_id": 1,
                   "acronym": "VISrl",
                   "name": "Rostrolateral visual area",
                   "color_hex_triplet": "009FAC",
                   "graph_order": 353,
                   "st_level": 8,
                   "hemisphere_id": 3,
                   "parent_structure_id": 22,
                   "children": [
                    {
                     "id": 312782604,
                     "atlas_id": null,
                     "ontology_id": 1,
                     "acronym": "VISrl1",
                     "name": "Rostrolateral area, layer 1",
                     "color_hex_triplet": "009FAC",
                     "graph_order": 354,
                     "st_level": 11,
                     "hemisphere_id": 3,
                     "parent_structure_id": 417,
                     "children": []
                    },
                    {
                     "id": 312782608,
                     "atlas_id": null,
                     "ontology_id": 1,
                     "acronym": "VISrl2/3",
                     "name": "Rostrolateral area, layer 2/3",
                     "color_hex_triplet": "009FAC",
                     "graph_order": 355,
                     "st_level": 11,
                     "hemisphere_id": 3,
                     "parent_structure_id": 417,
                     "children": []
                    },
                    {
                     "id": 312782612,
                     "atlas_id": null,
                     "ontology_id": 1,
                     "acronym": "VISrl4",
                     "name": "Rostrolateral area, layer 4",
                     "color_hex_triplet": "009FAC",
                     "graph_order": 356,
                     "st_level": 11,
                     "hemisphere_id": 3,
                     "parent_structure_id": 417,
                     "children": []
                    },
                    {
                     "id": 312782616,
                     "atlas_id": null,
                     "ontology_id": 1,
                     "acronym": "VISrl5",
                     "name": "Rostrolateral area, layer 5",
                     "color_hex_triplet": "009FAC",
                     "graph_order": 357,
                     "st_level": 11,
                     "hemisphere_id": 3,
                     "parent_structure_id": 417,
                     "children": []
                    },
                    {
                     "id": 312782620,
                     "atlas_id": null,
                     "ontology_id": 1,
                     "acronym": "VISrl6a",
                     "name": "Rostrolateral area, layer 6a",
                     "color_hex_triplet": "009FAC",
                     "graph_order": 358,
                     "st_level": 11,
                     "hemisphere_id": 3,
                     "parent_structure_id": 417,
                     "children": []
                    },
                    {
                     "id": 312782624,
                     "atlas_id": null,
                     "ontology_id": 1,
                     "acronym": "VISrl6b",
                     "name": "Rostrolateral area, layer 6b",
                     "color_hex_triplet": "009FAC",
                     "graph_order": 359,
                     "st_level": 11,
                     "hemisphere_id": 3,
                     "parent_structure_id": 417,
                     "children": []
                    }
                   ]
                  }
                 ]
                },
                {
                 "id": 541,
                 "atlas_id": 350,
                 "ontology_id": 1,
                 "acronym": "TEa",
                 "name": "Temporal association areas",
                 "color_hex_triplet": "15B0B3",
                 "graph_order": 360,
                 "st_level": 6,
                 "hemisphere_id": 3,
                 "parent_structure_id": 315,
                 "children": [
                  {
                   "id": 97,
                   "atlas_id": 1002,
                   "ontology_id": 1,
                   "acronym": "TEa1",
                   "name": "Temporal association areas, layer 1",
                   "color_hex_triplet": "15B0B3",
                   "graph_order": 361,
                   "st_level": 11,
                   "hemisphere_id": 3,
                   "parent_structure_id": 541,
                   "children": []
                  },
                  {
                   "id": 1127,
                   "atlas_id": 706,
                   "ontology_id": 1,
                   "acronym": "TEa2/3",
                   "name": "Temporal association areas, layer 2/3",
                   "color_hex_triplet": "15B0B3",
                   "graph_order": 362,
                   "st_level": 11,
                   "hemisphere_id": 3,
                   "parent_structure_id": 541,
                   "children": []
                  },
                  {
                   "id": 234,
                   "atlas_id": 1019,
                   "ontology_id": 1,
                   "acronym": "TEa4",
                   "name": "Temporal association areas, layer 4",
                   "color_hex_triplet": "15B0B3",
                   "graph_order": 363,
                   "st_level": 11,
                   "hemisphere_id": 3,
                   "parent_structure_id": 541,
                   "children": []
                  },
                  {
                   "id": 289,
                   "atlas_id": 1026,
                   "ontology_id": 1,
                   "acronym": "TEa5",
                   "name": "Temporal association areas, layer 5",
                   "color_hex_triplet": "15B0B3",
                   "graph_order": 364,
                   "st_level": 11,
                   "hemisphere_id": 3,
                   "parent_structure_id": 541,
                   "children": []
                  },
                  {
                   "id": 729,
                   "atlas_id": 1081,
                   "ontology_id": 1,
                   "acronym": "TEa6a",
                   "name": "Temporal association areas, layer 6a",
                   "color_hex_triplet": "15B0B3",
                   "graph_order": 365,
                   "st_level": 11,
                   "hemisphere_id": 3,
                   "parent_structure_id": 541,
                   "children": []
                  },
                  {
                   "id": 786,
                   "atlas_id": 1088,
                   "ontology_id": 1,
                   "acronym": "TEa6b",
                   "name": "Temporal association areas, layer 6b",
                   "color_hex_triplet": "15B0B3",
                   "graph_order": 366,
                   "st_level": 11,
                   "hemisphere_id": 3,
                   "parent_structure_id": 541,
                   "children": []
                  }
                 ]
                },
                {
                 "id": 922,
                 "atlas_id": 256,
                 "ontology_id": 1,
                 "acronym": "PERI",
                 "name": "Perirhinal area",
                 "color_hex_triplet": "0E9684",
                 "graph_order": 367,
                 "st_level": 8,
                 "hemisphere_id": 3,
                 "parent_structure_id": 315,
                 "children": [
                  {
                   "id": 540,
                   "atlas_id": 1057,
                   "ontology_id": 1,
                   "acronym": "PERI1",
                   "name": "Perirhinal area, layer 1",
                   "color_hex_triplet": "0E9684",
                   "graph_order": 368,
                   "st_level": 11,
                   "hemisphere_id": 3,
                   "parent_structure_id": 922,
                   "children": []
                  },
                  {
                   "id": 888,
                   "atlas_id": 959,
                   "ontology_id": 1,
                   "acronym": "PERI2/3",
                   "name": "Perirhinal area, layer 2/3",
                   "color_hex_triplet": "0E9684",
                   "graph_order": 369,
                   "st_level": 11,
                   "hemisphere_id": 3,
                   "parent_structure_id": 922,
                   "children": []
                  },
                  {
                   "id": 692,
                   "atlas_id": 1076,
                   "ontology_id": 1,
                   "acronym": "PERI5",
                   "name": "Perirhinal area, layer 5",
                   "color_hex_triplet": "0E9684",
                   "graph_order": 370,
                   "st_level": 11,
                   "hemisphere_id": 3,
                   "parent_structure_id": 922,
                   "children": []
                  },
                  {
                   "id": 335,
                   "atlas_id": 890,
                   "ontology_id": 1,
                   "acronym": "PERI6a",
                   "name": "Perirhinal area, layer 6a",
                   "color_hex_triplet": "0E9684",
                   "graph_order": 371,
                   "st_level": 11,
                   "hemisphere_id": 3,
                   "parent_structure_id": 922,
                   "children": []
                  },
                  {
                   "id": 368,
                   "atlas_id": 894,
                   "ontology_id": 1,
                   "acronym": "PERI6b",
                   "name": "Perirhinal area, layer 6b",
                   "color_hex_triplet": "0E9684",
                   "graph_order": 372,
                   "st_level": 11,
                   "hemisphere_id": 3,
                   "parent_structure_id": 922,
                   "children": []
                  }
                 ]
                },
                {
                 "id": 895,
                 "atlas_id": 111,
                 "ontology_id": 1,
                 "acronym": "ECT",
                 "name": "Ectorhinal area",
                 "color_hex_triplet": "0D9F91",
                 "graph_order": 373,
                 "st_level": 8,
                 "hemisphere_id": 3,
                 "parent_structure_id": 315,
                 "children": [
                  {
                   "id": 836,
                   "atlas_id": 1094,
                   "ontology_id": 1,
                   "acronym": "ECT1",
                   "name": "Ectorhinal area/Layer 1",
                   "color_hex_triplet": "0D9F91",
                   "graph_order": 374,
                   "st_level": 11,
                   "hemisphere_id": 3,
                   "parent_structure_id": 895,
                   "children": []
                  },
                  {
                   "id": 427,
                   "atlas_id": 1043,
                   "ontology_id": 1,
                   "acronym": "ECT2/3",
                   "name": "Ectorhinal area/Layer 2/3",
                   "color_hex_triplet": "0D9F91",
                   "graph_order": 375,
                   "st_level": 11,
                   "hemisphere_id": 3,
                   "parent_structure_id": 895,
                   "children": []
                  },
                  {
                   "id": 988,
                   "atlas_id": 1113,
                   "ontology_id": 1,
                   "acronym": "ECT5",
                   "name": "Ectorhinal area/Layer 5",
                   "color_hex_triplet": "0D9F91",
                   "graph_order": 376,
                   "st_level": 11,
                   "hemisphere_id": 3,
                   "parent_structure_id": 895,
                   "children": []
                  },
                  {
                   "id": 977,
                   "atlas_id": 1112,
                   "ontology_id": 1,
                   "acronym": "ECT6a",
                   "name": "Ectorhinal area/Layer 6a",
                   "color_hex_triplet": "0D9F91",
                   "graph_order": 377,
                   "st_level": 11,
                   "hemisphere_id": 3,
                   "parent_structure_id": 895,
                   "children": []
                  },
                  {
                   "id": 1045,
                   "atlas_id": 1120,
                   "ontology_id": 1,
                   "acronym": "ECT6b",
                   "name": "Ectorhinal area/Layer 6b",
                   "color_hex_triplet": "0D9F91",
                   "graph_order": 378,
                   "st_level": 11,
                   "hemisphere_id": 3,
                   "parent_structure_id": 895,
                   "children": []
                  }
                 ]
                }
               ]
              },
              {
               "id": 698,
               "atlas_id": 228,
               "ontology_id": 1,
               "acronym": "OLF",
               "name": "Olfactory areas",
               "color_hex_triplet": "9AD2BD",
               "graph_order": 379,
               "st_level": 5,
               "hemisphere_id": 3,
               "parent_structure_id": 695,
               "children": [
                {
                 "id": 507,
                 "atlas_id": 204,
                 "ontology_id": 1,
                 "acronym": "MOB",
                 "name": "Main olfactory bulb",
                 "color_hex_triplet": "9AD2BD",
                 "graph_order": 380,
                 "st_level": 8,
                 "hemisphere_id": 3,
                 "parent_structure_id": 698,
                 "children": [
                  {
                   "id": 212,
                   "atlas_id": 733,
                   "ontology_id": 1,
                   "acronym": "MOBgl",
                   "name": "Main olfactory bulb, glomerular layer",
                   "color_hex_triplet": "82C7AE",
                   "graph_order": 381,
                   "st_level": 11,
                   "hemisphere_id": 3,
                   "parent_structure_id": 507,
                   "children": []
                  },
                  {
                   "id": 220,
                   "atlas_id": 734,
                   "ontology_id": 1,
                   "acronym": "MOBgr",
                   "name": "Main olfactory bulb, granule layer",
                   "color_hex_triplet": "82C7AE",
                   "graph_order": 382,
                   "st_level": 11,
                   "hemisphere_id": 3,
                   "parent_structure_id": 507,
                   "children": []
                  },
                  {
                   "id": 228,
                   "atlas_id": 735,
                   "ontology_id": 1,
                   "acronym": "MOBipl",
                   "name": "Main olfactory bulb, inner plexiform layer",
                   "color_hex_triplet": "9AD2BD",
                   "graph_order": 383,
                   "st_level": 11,
                   "hemisphere_id": 3,
                   "parent_structure_id": 507,
                   "children": []
                  },
                  {
                   "id": 236,
                   "atlas_id": 736,
                   "ontology_id": 1,
                   "acronym": "MOBmi",
                   "name": "Main olfactory bulb, mitral layer",
                   "color_hex_triplet": "82C7AE",
                   "graph_order": 384,
                   "st_level": 11,
                   "hemisphere_id": 3,
                   "parent_structure_id": 507,
                   "children": []
                  },
                  {
                   "id": 244,
                   "atlas_id": 737,
                   "ontology_id": 1,
                   "acronym": "MOBopl",
                   "name": "Main olfactory bulb, outer plexiform layer",
                   "color_hex_triplet": "9AD2BD",
                   "graph_order": 385,
                   "st_level": 11,
                   "hemisphere_id": 3,
                   "parent_structure_id": 507,
                   "children": []
                  }
                 ]
                },
                {
                 "id": 151,
                 "atlas_id": 18,
                 "ontology_id": 1,
                 "acronym": "AOB",
                 "name": "Accessory olfactory bulb",
                 "color_hex_triplet": "9DF0D2",
                 "graph_order": 386,
                 "st_level": 8,
                 "hemisphere_id": 3,
                 "parent_structure_id": 698,
                 "children": [
                  {
                   "id": 188,
                   "atlas_id": 730,
                   "ontology_id": 1,
                   "acronym": "AOBgl",
                   "name": "Accessory olfactory bulb, glomerular layer",
                   "color_hex_triplet": "9DF0D2",
                   "graph_order": 387,
                   "st_level": 11,
                   "hemisphere_id": 3,
                   "parent_structure_id": 151,
                   "children": []
                  },
                  {
                   "id": 196,
                   "atlas_id": 731,
                   "ontology_id": 1,
                   "acronym": "AOBgr",
                   "name": "Accessory olfactory bulb, granular layer",
                   "color_hex_triplet": "95E4C8",
                   "graph_order": 388,
                   "st_level": 11,
                   "hemisphere_id": 3,
                   "parent_structure_id": 151,
                   "children": []
                  },
                  {
                   "id": 204,
                   "atlas_id": 732,
                   "ontology_id": 1,
                   "acronym": "AOBmi",
                   "name": "Accessory olfactory bulb, mitral layer",
                   "color_hex_triplet": "9DF0D2",
                   "graph_order": 389,
                   "st_level": 11,
                   "hemisphere_id": 3,
                   "parent_structure_id": 151,
                   "children": []
                  }
                 ]
                },
                {
                 "id": 159,
                 "atlas_id": 19,
                 "ontology_id": 1,
                 "acronym": "AON",
                 "name": "Anterior olfactory nucleus",
                 "color_hex_triplet": "54BF94",
                 "graph_order": 390,
                 "st_level": 8,
                 "hemisphere_id": 3,
                 "parent_structure_id": 698,
                 "children": [
                  {
                   "id": 167,
                   "atlas_id": 20,
                   "ontology_id": 1,
                   "acronym": "AONd",
                   "name": "Anterior olfactory nucleus, dorsal part",
                   "color_hex_triplet": "54BF94",
                   "graph_order": 391,
                   "st_level": 9,
                   "hemisphere_id": 3,
                   "parent_structure_id": 159,
                   "children": []
                  },
                  {
                   "id": 175,
                   "atlas_id": 21,
                   "ontology_id": 1,
                   "acronym": "AONe",
                   "name": "Anterior olfactory nucleus, external part",
                   "color_hex_triplet": "54BF94",
                   "graph_order": 392,
                   "st_level": 9,
                   "hemisphere_id": 3,
                   "parent_structure_id": 159,
                   "children": []
                  },
                  {
                   "id": 183,
                   "atlas_id": 22,
                   "ontology_id": 1,
                   "acronym": "AONl",
                   "name": "Anterior olfactory nucleus, lateral part",
                   "color_hex_triplet": "54BF94",
                   "graph_order": 393,
                   "st_level": 9,
                   "hemisphere_id": 3,
                   "parent_structure_id": 159,
                   "children": []
                  },
                  {
                   "id": 191,
                   "atlas_id": 23,
                   "ontology_id": 1,
                   "acronym": "AONm",
                   "name": "Anterior olfactory nucleus, medial part",
                   "color_hex_triplet": "54BF94",
                   "graph_order": 394,
                   "st_level": 9,
                   "hemisphere_id": 3,
                   "parent_structure_id": 159,
                   "children": []
                  },
                  {
                   "id": 199,
                   "atlas_id": 24,
                   "ontology_id": 1,
                   "acronym": "AONpv",
                   "name": "Anterior olfactory nucleus, posteroventral part",
                   "color_hex_triplet": "54BF94",
                   "graph_order": 395,
                   "st_level": 9,
                   "hemisphere_id": 3,
                   "parent_structure_id": 159,
                   "children": []
                  },
                  {
                   "id": 160,
                   "atlas_id": 868,
                   "ontology_id": 1,
                   "acronym": "AON1",
                   "name": "Anterior olfactory nucleus, layer 1",
                   "color_hex_triplet": "54BF94",
                   "graph_order": 396,
                   "st_level": 11,
                   "hemisphere_id": 3,
                   "parent_structure_id": 159,
                   "children": []
                  },
                  {
                   "id": 168,
                   "atlas_id": 869,
                   "ontology_id": 1,
                   "acronym": "AON2",
                   "name": "Anterior olfactory nucleus, layer 2",
                   "color_hex_triplet": "54BF94",
                   "graph_order": 397,
                   "st_level": 11,
                   "hemisphere_id": 3,
                   "parent_structure_id": 159,
                   "children": []
                  }
                 ]
                },
                {
                 "id": 589,
                 "atlas_id": 356,
                 "ontology_id": 1,
                 "acronym": "TT",
                 "name": "Taenia tecta",
                 "color_hex_triplet": "62D09F",
                 "graph_order": 398,
                 "st_level": 8,
                 "hemisphere_id": 3,
                 "parent_structure_id": 698,
                 "children": [
                  {
                   "id": 597,
                   "atlas_id": 357,
                   "ontology_id": 1,
                   "acronym": "TTd",
                   "name": "Taenia tecta, dorsal part",
                   "color_hex_triplet": "62D09F",
                   "graph_order": 399,
                   "st_level": 9,
                   "hemisphere_id": 3,
                   "parent_structure_id": 589,
                   "children": [
                    {
                     "id": 297,
                     "atlas_id": 744,
                     "ontology_id": 1,
                     "acronym": "TTd1-4",
                     "name": "Taenia tecta, dorsal part, layers 1-4",
                     "color_hex_triplet": "62D09F",
                     "graph_order": 400,
                     "st_level": 11,
                     "hemisphere_id": 3,
                     "parent_structure_id": 597,
                     "children": []
                    },
                    {
                     "id": 1034,
                     "atlas_id": 836,
                     "ontology_id": 1,
                     "acronym": "TTd1",
                     "name": "Taenia tecta, dorsal part, layer 1",
                     "color_hex_triplet": "62D09F",
                     "graph_order": 401,
                     "st_level": 11,
                     "hemisphere_id": 3,
                     "parent_structure_id": 597,
                     "children": []
                    },
                    {
                     "id": 1042,
                     "atlas_id": 837,
                     "ontology_id": 1,
                     "acronym": "TTd2",
                     "name": "Taenia tecta, dorsal part, layer 2",
                     "color_hex_triplet": "62D09F",
                     "graph_order": 402,
                     "st_level": 11,
                     "hemisphere_id": 3,
                     "parent_structure_id": 597,
                     "children": []
                    },
                    {
                     "id": 1050,
                     "atlas_id": 838,
                     "ontology_id": 1,
                     "acronym": "TTd3",
                     "name": "Taenia tecta, dorsal part, layer 3",
                     "color_hex_triplet": "62D09F",
                     "graph_order": 403,
                     "st_level": 11,
                     "hemisphere_id": 3,
                     "parent_structure_id": 597,
                     "children": []
                    },
                    {
                     "id": 1059,
                     "atlas_id": 839,
                     "ontology_id": 1,
                     "acronym": "TTd4",
                     "name": "Taenia tecta, dorsal part, layer 4",
                     "color_hex_triplet": "62D09F",
                     "graph_order": 404,
                     "st_level": 11,
                     "hemisphere_id": 3,
                     "parent_structure_id": 597,
                     "children": []
                    }
                   ]
                  },
                  {
                   "id": 605,
                   "atlas_id": 358,
                   "ontology_id": 1,
                   "acronym": "TTv",
                   "name": "Taenia tecta, ventral part",
                   "color_hex_triplet": "62D09F",
                   "graph_order": 405,
                   "st_level": 9,
                   "hemisphere_id": 3,
                   "parent_structure_id": 589,
                   "children": [
                    {
                     "id": 306,
                     "atlas_id": 745,
                     "ontology_id": 1,
                     "acronym": "TTv1-3",
                     "name": "Taenia tecta, ventral part, layers 1-3",
                     "color_hex_triplet": "62D09F",
                     "graph_order": 406,
                     "st_level": 11,
                     "hemisphere_id": 3,
                     "parent_structure_id": 605,
                     "children": []
                    },
                    {
                     "id": 1067,
                     "atlas_id": 840,
                     "ontology_id": 1,
                     "acronym": "TTv1",
                     "name": "Taenia tecta, ventral part, layer 1",
                     "color_hex_triplet": "62D09F",
                     "graph_order": 407,
                     "st_level": 11,
                     "hemisphere_id": 3,
                     "parent_structure_id": 605,
                     "children": []
                    },
                    {
                     "id": 1075,
                     "atlas_id": 841,
                     "ontology_id": 1,
                     "acronym": "TTv2",
                     "name": "Taenia tecta, ventral part, layer 2",
                     "color_hex_triplet": "62D09F",
                     "graph_order": 408,
                     "st_level": 11,
                     "hemisphere_id": 3,
                     "parent_structure_id": 605,
                     "children": []
                    },
                    {
                     "id": 1082,
                     "atlas_id": 842,
                     "ontology_id": 1,
                     "acronym": "TTv3",
                     "name": "Taenia tecta, ventral part, layer 3",
                     "color_hex_triplet": "62D09F",
                     "graph_order": 409,
                     "st_level": 11,
                     "hemisphere_id": 3,
                     "parent_structure_id": 605,
                     "children": []
                    }
                   ]
                  }
                 ]
                },
                {
                 "id": 814,
                 "atlas_id": 384,
                 "ontology_id": 1,
                 "acronym": "DP",
                 "name": "Dorsal peduncular area",
                 "color_hex_triplet": "A4DAA4",
                 "graph_order": 410,
                 "st_level": 8,
                 "hemisphere_id": 3,
                 "parent_structure_id": 698,
                 "children": [
                  {
                   "id": 496,
                   "atlas_id": 627,
                   "ontology_id": 1,
                   "acronym": "DP1",
                   "name": "Dorsal peduncular area, layer 1",
                   "color_hex_triplet": "A4DAA4",
                   "graph_order": 411,
                   "st_level": 11,
                   "hemisphere_id": 3,
                   "parent_structure_id": 814,
                   "children": []
                  },
                  {
                   "id": 535,
                   "atlas_id": 632,
                   "ontology_id": 1,
                   "acronym": "DP2",
                   "name": "Dorsal peduncular area, layer 2",
                   "color_hex_triplet": "A4DAA4",
                   "graph_order": 412,
                   "st_level": 11,
                   "hemisphere_id": 3,
                   "parent_structure_id": 814,
                   "children": []
                  },
                  {
                   "id": 360,
                   "atlas_id": 893,
                   "ontology_id": 1,
                   "acronym": "DP2/3",
                   "name": "Dorsal peduncular area, layer 2/3",
                   "color_hex_triplet": "A4DAA4",
                   "graph_order": 413,
                   "st_level": 11,
                   "hemisphere_id": 3,
                   "parent_structure_id": 814,
                   "children": []
                  },
                  {
                   "id": 646,
                   "atlas_id": 646,
                   "ontology_id": 1,
                   "acronym": "DP5",
                   "name": "Dorsal peduncular area, layer 5",
                   "color_hex_triplet": "A4DAA4",
                   "graph_order": 414,
                   "st_level": 11,
                   "hemisphere_id": 3,
                   "parent_structure_id": 814,
                   "children": []
                  },
                  {
                   "id": 267,
                   "atlas_id": 1023,
                   "ontology_id": 1,
                   "acronym": "DP6a",
                   "name": "Dorsal peduncular area, layer 6a",
                   "color_hex_triplet": "A4DAA4",
                   "graph_order": 415,
                   "st_level": 11,
                   "hemisphere_id": 3,
                   "parent_structure_id": 814,
                   "children": []
                  }
                 ]
                },
                {
                 "id": 961,
                 "atlas_id": 261,
                 "ontology_id": 1,
                 "acronym": "PIR",
                 "name": "Piriform area",
                 "color_hex_triplet": "6ACBBA",
                 "graph_order": 416,
                 "st_level": 8,
                 "hemisphere_id": 3,
                 "parent_structure_id": 698,
                 "children": [
                  {
                   "id": 152,
                   "atlas_id": 867,
                   "ontology_id": 1,
                   "acronym": "PIR1-3",
                   "name": "Piriform area, layers 1-3",
                   "color_hex_triplet": "6ACBBA",
                   "graph_order": 417,
                   "st_level": 11,
                   "hemisphere_id": 3,
                   "parent_structure_id": 961,
                   "children": []
                  },
                  {
                   "id": 276,
                   "atlas_id": 741,
                   "ontology_id": 1,
                   "acronym": "PIR1",
                   "name": "Piriform area, molecular layer",
                   "color_hex_triplet": "6ACBBA",
                   "graph_order": 418,
                   "st_level": 11,
                   "hemisphere_id": 3,
                   "parent_structure_id": 961,
                   "children": []
                  },
                  {
                   "id": 284,
                   "atlas_id": 742,
                   "ontology_id": 1,
                   "acronym": "PIR2",
                   "name": "Piriform area, pyramidal layer",
                   "color_hex_triplet": "6ACBBA",
                   "graph_order": 419,
                   "st_level": 11,
                   "hemisphere_id": 3,
                   "parent_structure_id": 961,
                   "children": []
                  },
                  {
                   "id": 291,
                   "atlas_id": 743,
                   "ontology_id": 1,
                   "acronym": "PIR3",
                   "name": "Piriform area, polymorph layer",
                   "color_hex_triplet": "6ACBBA",
                   "graph_order": 420,
                   "st_level": 11,
                   "hemisphere_id": 3,
                   "parent_structure_id": 961,
                   "children": []
                  }
                 ]
                },
                {
                 "id": 619,
                 "atlas_id": 218,
                 "ontology_id": 1,
                 "acronym": "NLOT",
                 "name": "Nucleus of the lateral olfactory tract",
                 "color_hex_triplet": "95E4C8",
                 "graph_order": 421,
                 "st_level": 8,
                 "hemisphere_id": 3,
                 "parent_structure_id": 698,
                 "children": [
                  {
                   "id": 392,
                   "atlas_id": 897,
                   "ontology_id": 1,
                   "acronym": "NLOT1-3",
                   "name": "Nucleus of the lateral olfactory tract, layers 1-3",
                   "color_hex_triplet": "95E4C8",
                   "graph_order": 422,
                   "st_level": 11,
                   "hemisphere_id": 3,
                   "parent_structure_id": 619,
                   "children": []
                  },
                  {
                   "id": 260,
                   "atlas_id": 739,
                   "ontology_id": 1,
                   "acronym": "NLOT1",
                   "name": "Nucleus of the lateral olfactory tract, molecular layer",
                   "color_hex_triplet": "95E4C8",
                   "graph_order": 423,
                   "st_level": 11,
                   "hemisphere_id": 3,
                   "parent_structure_id": 619,
                   "children": []
                  },
                  {
                   "id": 268,
                   "atlas_id": 740,
                   "ontology_id": 1,
                   "acronym": "NLOT2",
                   "name": "Nucleus of the lateral olfactory tract, pyramidal layer",
                   "color_hex_triplet": "95E4C8",
                   "graph_order": 424,
                   "st_level": 11,
                   "hemisphere_id": 3,
                   "parent_structure_id": 619,
                   "children": []
                  },
                  {
                   "id": 1139,
                   "atlas_id": 1137,
                   "ontology_id": 1,
                   "acronym": "NLOT3",
                   "name": "Nucleus of the lateral olfactory tract, layer 3",
                   "color_hex_triplet": "95E4C8",
                   "graph_order": 425,
                   "st_level": 11,
                   "hemisphere_id": 3,
                   "parent_structure_id": 619,
                   "children": []
                  }
                 ]
                },
                {
                 "id": 631,
                 "atlas_id": 78,
                 "ontology_id": 1,
                 "acronym": "COA",
                 "name": "Cortical amygdalar area",
                 "color_hex_triplet": "61E7B7",
                 "graph_order": 426,
                 "st_level": 8,
                 "hemisphere_id": 3,
                 "parent_structure_id": 698,
                 "children": [
                  {
                   "id": 639,
                   "atlas_id": 79,
                   "ontology_id": 1,
                   "acronym": "COAa",
                   "name": "Cortical amygdalar area, anterior part",
                   "color_hex_triplet": "61E7B7",
                   "graph_order": 427,
                   "st_level": 9,
                   "hemisphere_id": 3,
                   "parent_structure_id": 631,
                   "children": [
                    {
                     "id": 192,
                     "atlas_id": 872,
                     "ontology_id": 1,
                     "acronym": "COAa1",
                     "name": "Cortical amygdalar area, anterior part, layer 1",
                     "color_hex_triplet": "61E7B7",
                     "graph_order": 428,
                     "st_level": 11,
                     "hemisphere_id": 3,
                     "parent_structure_id": 639,
                     "children": []
                    },
                    {
                     "id": 200,
                     "atlas_id": 873,
                     "ontology_id": 1,
                     "acronym": "COAa2",
                     "name": "Cortical amygdalar area, anterior part, layer 2",
                     "color_hex_triplet": "61E7B7",
                     "graph_order": 429,
                     "st_level": 11,
                     "hemisphere_id": 3,
                     "parent_structure_id": 639,
                     "children": []
                    },
                    {
                     "id": 208,
                     "atlas_id": 874,
                     "ontology_id": 1,
                     "acronym": "COAa3",
                     "name": "Cortical amygdalar area, anterior part, layer 3",
                     "color_hex_triplet": "61E7B7",
                     "graph_order": 430,
                     "st_level": 11,
                     "hemisphere_id": 3,
                     "parent_structure_id": 639,
                     "children": []
                    }
                   ]
                  },
                  {
                   "id": 647,
                   "atlas_id": 80,
                   "ontology_id": 1,
                   "acronym": "COAp",
                   "name": "Cortical amygdalar area, posterior part",
                   "color_hex_triplet": "61E7B7",
                   "graph_order": 431,
                   "st_level": 9,
                   "hemisphere_id": 3,
                   "parent_structure_id": 631,
                   "children": [
                    {
                     "id": 655,
                     "atlas_id": 81,
                     "ontology_id": 1,
                     "acronym": "COApl",
                     "name": "Cortical amygdalar area, posterior part, lateral zone",
                     "color_hex_triplet": "61E7B7",
                     "graph_order": 432,
                     "st_level": 10,
                     "hemisphere_id": 3,
                     "parent_structure_id": 647,
                     "children": [
                      {
                       "id": 584,
                       "atlas_id": 921,
                       "ontology_id": 1,
                       "acronym": "COApl1-2",
                       "name": "Cortical amygdalar area, posterior part, lateral zone, layers 1-2",
                       "color_hex_triplet": "61E7B7",
                       "graph_order": 433,
                       "st_level": 11,
                       "hemisphere_id": 3,
                       "parent_structure_id": 655,
                       "children": []
                      },
                      {
                       "id": 376,
                       "atlas_id": 895,
                       "ontology_id": 1,
                       "acronym": "COApl1-3",
                       "name": "Cortical amygdalar area, posterior part, lateral zone, layers 1-3",
                       "color_hex_triplet": "61E7B7",
                       "graph_order": 434,
                       "st_level": 11,
                       "hemisphere_id": 3,
                       "parent_structure_id": 655,
                       "children": []
                      },
                      {
                       "id": 216,
                       "atlas_id": 875,
                       "ontology_id": 1,
                       "acronym": "COApl1",
                       "name": "Cortical amygdalar area, posterior part, lateral zone, layer 1",
                       "color_hex_triplet": "61E7B7",
                       "graph_order": 435,
                       "st_level": 11,
                       "hemisphere_id": 3,
                       "parent_structure_id": 655,
                       "children": []
                      },
                      {
                       "id": 224,
                       "atlas_id": 876,
                       "ontology_id": 1,
                       "acronym": "COApl2",
                       "name": "Cortical amygdalar area, posterior part, lateral zone, layer 2",
                       "color_hex_triplet": "61E7B7",
                       "graph_order": 436,
                       "st_level": 11,
                       "hemisphere_id": 3,
                       "parent_structure_id": 655,
                       "children": []
                      },
                      {
                       "id": 232,
                       "atlas_id": 877,
                       "ontology_id": 1,
                       "acronym": "COApl3",
                       "name": "Cortical amygdalar area, posterior part, lateral zone, layer 3",
                       "color_hex_triplet": "61E7B7",
                       "graph_order": 437,
                       "st_level": 11,
                       "hemisphere_id": 3,
                       "parent_structure_id": 655,
                       "children": []
                      }
                     ]
                    },
                    {
                     "id": 663,
                     "atlas_id": 82,
                     "ontology_id": 1,
                     "acronym": "COApm",
                     "name": "Cortical amygdalar area, posterior part, medial zone",
                     "color_hex_triplet": "61E7B7",
                     "graph_order": 438,
                     "st_level": 10,
                     "hemisphere_id": 3,
                     "parent_structure_id": 647,
                     "children": [
                      {
                       "id": 592,
                       "atlas_id": 922,
                       "ontology_id": 1,
                       "acronym": "COApm1-2",
                       "name": "Cortical amygdalar area, posterior part, medial zone, layers 1-2",
                       "color_hex_triplet": "61E7B7",
                       "graph_order": 439,
                       "st_level": 11,
                       "hemisphere_id": 3,
                       "parent_structure_id": 663,
                       "children": []
                      },
                      {
                       "id": 383,
                       "atlas_id": 896,
                       "ontology_id": 1,
                       "acronym": "COApm1-3",
                       "name": "Cortical amygdalar area, posterior part, medial zone, layers 1-3",
                       "color_hex_triplet": "61E7B7",
                       "graph_order": 440,
                       "st_level": 11,
                       "hemisphere_id": 3,
                       "parent_structure_id": 663,
                       "children": []
                      },
                      {
                       "id": 240,
                       "atlas_id": 878,
                       "ontology_id": 1,
                       "acronym": "COApm1",
                       "name": "Cortical amygdalar area, posterior part, medial zone, layer 1",
                       "color_hex_triplet": "61E7B7",
                       "graph_order": 441,
                       "st_level": 11,
                       "hemisphere_id": 3,
                       "parent_structure_id": 663,
                       "children": []
                      },
                      {
                       "id": 248,
                       "atlas_id": 879,
                       "ontology_id": 1,
                       "acronym": "COApm2",
                       "name": "Cortical amygdalar area, posterior part, medial zone, layer 2",
                       "color_hex_triplet": "61E7B7",
                       "graph_order": 442,
                       "st_level": 11,
                       "hemisphere_id": 3,
                       "parent_structure_id": 663,
                       "children": []
                      },
                      {
                       "id": 256,
                       "atlas_id": 880,
                       "ontology_id": 1,
                       "acronym": "COApm3",
                       "name": "Cortical amygdalar area, posterior part, medial zone, layer 3",
                       "color_hex_triplet": "61E7B7",
                       "graph_order": 443,
                       "st_level": 11,
                       "hemisphere_id": 3,
                       "parent_structure_id": 663,
                       "children": []
                      }
                     ]
                    }
                   ]
                  }
                 ]
                },
                {
                 "id": 788,
                 "atlas_id": 239,
                 "ontology_id": 1,
                 "acronym": "PAA",
                 "name": "Piriform-amygdalar area",
                 "color_hex_triplet": "59DAAB",
                 "graph_order": 444,
                 "st_level": 8,
                 "hemisphere_id": 3,
                 "parent_structure_id": 698,
                 "children": [
                  {
                   "id": 400,
                   "atlas_id": 898,
                   "ontology_id": 1,
                   "acronym": "PAA1-3",
                   "name": "Piriform-amygdalar area, layers 1-3",
                   "color_hex_triplet": "59DAAB",
                   "graph_order": 445,
                   "st_level": 11,
                   "hemisphere_id": 3,
                   "parent_structure_id": 788,
                   "children": []
                  },
                  {
                   "id": 408,
                   "atlas_id": 899,
                   "ontology_id": 1,
                   "acronym": "PAA1",
                   "name": "Piriform-amygdalar area, molecular layer",
                   "color_hex_triplet": "59DAAB",
                   "graph_order": 446,
                   "st_level": 11,
                   "hemisphere_id": 3,
                   "parent_structure_id": 788,
                   "children": []
                  },
                  {
                   "id": 416,
                   "atlas_id": 900,
                   "ontology_id": 1,
                   "acronym": "PAA2",
                   "name": "Piriform-amygdalar area, pyramidal layer",
                   "color_hex_triplet": "59DAAB",
                   "graph_order": 447,
                   "st_level": 11,
                   "hemisphere_id": 3,
                   "parent_structure_id": 788,
                   "children": []
                  },
                  {
                   "id": 424,
                   "atlas_id": 901,
                   "ontology_id": 1,
                   "acronym": "PAA3",
                   "name": "Piriform-amygdalar area, polymorph layer",
                   "color_hex_triplet": "59DAAB",
                   "graph_order": 448,
                   "st_level": 11,
                   "hemisphere_id": 3,
                   "parent_structure_id": 788,
                   "children": []
                  }
                 ]
                },
                {
                 "id": 566,
                 "atlas_id": 353,
                 "ontology_id": 1,
                 "acronym": "TR",
                 "name": "Postpiriform transition area",
                 "color_hex_triplet": "A8ECD3",
                 "graph_order": 449,
                 "st_level": 8,
                 "hemisphere_id": 3,
                 "parent_structure_id": 698,
                 "children": [
                  {
                   "id": 517,
                   "atlas_id": 913,
                   "ontology_id": 1,
                   "acronym": "TR1-3",
                   "name": "Postpiriform transition area, layers 1-3",
                   "color_hex_triplet": "A8ECD3",
                   "graph_order": 450,
                   "st_level": 11,
                   "hemisphere_id": 3,
                   "parent_structure_id": 566,
                   "children": []
                  },
                  {
                   "id": 1140,
                   "atlas_id": 1138,
                   "ontology_id": 1,
                   "acronym": "TR1",
                   "name": "Postpiriform transition area, layers 1",
                   "color_hex_triplet": "A8ECD3",
                   "graph_order": 451,
                   "st_level": 11,
                   "hemisphere_id": 3,
                   "parent_structure_id": 566,
                   "children": []
                  },
                  {
                   "id": 1141,
                   "atlas_id": 1139,
                   "ontology_id": 1,
                   "acronym": "TR2",
                   "name": "Postpiriform transition area, layers 2",
                   "color_hex_triplet": "A8ECD3",
                   "graph_order": 452,
                   "st_level": 11,
                   "hemisphere_id": 3,
                   "parent_structure_id": 566,
                   "children": []
                  },
                  {
                   "id": 1142,
                   "atlas_id": 1140,
                   "ontology_id": 1,
                   "acronym": "TR3",
                   "name": "Postpiriform transition area, layers 3",
                   "color_hex_triplet": "A8ECD3",
                   "graph_order": 453,
                   "st_level": 11,
                   "hemisphere_id": 3,
                   "parent_structure_id": 566,
                   "children": []
                  }
                 ]
                }
               ]
              },
              {
               "id": 1089,
               "atlas_id": 135,
               "ontology_id": 1,
               "acronym": "HPF",
               "name": "Hippocampal formation",
               "color_hex_triplet": "7ED04B",
               "graph_order": 454,
               "st_level": 5,
               "hemisphere_id": 3,
               "parent_structure_id": 695,
               "children": [
                {
                 "id": 1080,
                 "atlas_id": 134,
                 "ontology_id": 1,
                 "acronym": "HIP",
                 "name": "Hippocampal region",
                 "color_hex_triplet": "7ED04B",
                 "graph_order": 455,
                 "st_level": 6,
                 "hemisphere_id": 3,
                 "parent_structure_id": 1089,
                 "children": [
                  {
                   "id": 375,
                   "atlas_id": 46,
                   "ontology_id": 1,
                   "acronym": "CA",
                   "name": "Ammon's horn",
                   "color_hex_triplet": "7ED04B",
                   "graph_order": 456,
                   "st_level": 8,
                   "hemisphere_id": 3,
                   "parent_structure_id": 1080,
                   "children": [
                    {
                     "id": 382,
                     "atlas_id": 47,
                     "ontology_id": 1,
                     "acronym": "CA1",
                     "name": "Field CA1",
                     "color_hex_triplet": "7ED04B",
                     "graph_order": 457,
                     "st_level": 9,
                     "hemisphere_id": 3,
                     "parent_structure_id": 375,
                     "children": [
                      {
                       "id": 391,
                       "atlas_id": 48,
                       "ontology_id": 1,
                       "acronym": "CA1slm",
                       "name": "Field CA1, stratum lacunosum-moleculare",
                       "color_hex_triplet": "7ED04B",
                       "graph_order": 458,
                       "st_level": 11,
                       "hemisphere_id": 3,
                       "parent_structure_id": 382,
                       "children": []
                      },
                      {
                       "id": 399,
                       "atlas_id": 49,
                       "ontology_id": 1,
                       "acronym": "CA1so",
                       "name": "Field CA1, stratum oriens",
                       "color_hex_triplet": "7ED04B",
                       "graph_order": 459,
                       "st_level": 11,
                       "hemisphere_id": 3,
                       "parent_structure_id": 382,
                       "children": []
                      },
                      {
                       "id": 407,
                       "atlas_id": 50,
                       "ontology_id": 1,
                       "acronym": "CA1sp",
                       "name": "Field CA1, pyramidal layer",
                       "color_hex_triplet": "66A83D",
                       "graph_order": 460,
                       "st_level": 11,
                       "hemisphere_id": 3,
                       "parent_structure_id": 382,
                       "children": []
                      },
                      {
                       "id": 415,
                       "atlas_id": 51,
                       "ontology_id": 1,
                       "acronym": "CA1sr",
                       "name": "Field CA1, stratum radiatum",
                       "color_hex_triplet": "7ED04B",
                       "graph_order": 461,
                       "st_level": 11,
                       "hemisphere_id": 3,
                       "parent_structure_id": 382,
                       "children": []
                      }
                     ]
                    },
                    {
                     "id": 423,
                     "atlas_id": 52,
                     "ontology_id": 1,
                     "acronym": "CA2",
                     "name": "Field CA2",
                     "color_hex_triplet": "7ED04B",
                     "graph_order": 462,
                     "st_level": 9,
                     "hemisphere_id": 3,
                     "parent_structure_id": 375,
                     "children": [
                      {
                       "id": 431,
                       "atlas_id": 53,
                       "ontology_id": 1,
                       "acronym": "CA2slm",
                       "name": "Field CA2, stratum lacunosum-moleculare",
                       "color_hex_triplet": "7ED04B",
                       "graph_order": 463,
                       "st_level": 11,
                       "hemisphere_id": 3,
                       "parent_structure_id": 423,
                       "children": []
                      },
                      {
                       "id": 438,
                       "atlas_id": 54,
                       "ontology_id": 1,
                       "acronym": "CA2so",
                       "name": "Field CA2, stratum oriens",
                       "color_hex_triplet": "7ED04B",
                       "graph_order": 464,
                       "st_level": 11,
                       "hemisphere_id": 3,
                       "parent_structure_id": 423,
                       "children": []
                      },
                      {
                       "id": 446,
                       "atlas_id": 55,
                       "ontology_id": 1,
                       "acronym": "CA2sp",
                       "name": "Field CA2, pyramidal layer",
                       "color_hex_triplet": "66A83D",
                       "graph_order": 465,
                       "st_level": 11,
                       "hemisphere_id": 3,
                       "parent_structure_id": 423,
                       "children": []
                      },
                      {
                       "id": 454,
                       "atlas_id": 56,
                       "ontology_id": 1,
                       "acronym": "CA2sr",
                       "name": "Field CA2, stratum radiatum",
                       "color_hex_triplet": "7ED04B",
                       "graph_order": 466,
                       "st_level": 11,
                       "hemisphere_id": 3,
                       "parent_structure_id": 423,
                       "children": []
                      }
                     ]
                    },
                    {
                     "id": 463,
                     "atlas_id": 57,
                     "ontology_id": 1,
                     "acronym": "CA3",
                     "name": "Field CA3",
                     "color_hex_triplet": "7ED04B",
                     "graph_order": 467,
                     "st_level": 9,
                     "hemisphere_id": 3,
                     "parent_structure_id": 375,
                     "children": [
                      {
                       "id": 471,
                       "atlas_id": 58,
                       "ontology_id": 1,
                       "acronym": "CA3slm",
                       "name": "Field CA3, stratum lacunosum-moleculare",
                       "color_hex_triplet": "7ED04B",
                       "graph_order": 468,
                       "st_level": 11,
                       "hemisphere_id": 3,
                       "parent_structure_id": 463,
                       "children": []
                      },
                      {
                       "id": 479,
                       "atlas_id": 59,
                       "ontology_id": 1,
                       "acronym": "CA3slu",
                       "name": "Field CA3, stratum lucidum",
                       "color_hex_triplet": "7ED04B",
                       "graph_order": 469,
                       "st_level": 11,
                       "hemisphere_id": 3,
                       "parent_structure_id": 463,
                       "children": []
                      },
                      {
                       "id": 486,
                       "atlas_id": 60,
                       "ontology_id": 1,
                       "acronym": "CA3so",
                       "name": "Field CA3, stratum oriens",
                       "color_hex_triplet": "7ED04B",
                       "graph_order": 470,
                       "st_level": 11,
                       "hemisphere_id": 3,
                       "parent_structure_id": 463,
                       "children": []
                      },
                      {
                       "id": 495,
                       "atlas_id": 61,
                       "ontology_id": 1,
                       "acronym": "CA3sp",
                       "name": "Field CA3, pyramidal layer",
                       "color_hex_triplet": "66A83D",
                       "graph_order": 471,
                       "st_level": 11,
                       "hemisphere_id": 3,
                       "parent_structure_id": 463,
                       "children": []
                      },
                      {
                       "id": 504,
                       "atlas_id": 62,
                       "ontology_id": 1,
                       "acronym": "CA3sr",
                       "name": "Field CA3, stratum radiatum",
                       "color_hex_triplet": "7ED04B",
                       "graph_order": 472,
                       "st_level": 11,
                       "hemisphere_id": 3,
                       "parent_structure_id": 463,
                       "children": []
                      }
                     ]
                    }
                   ]
                  },
                  {
                   "id": 726,
                   "atlas_id": 90,
                   "ontology_id": 1,
                   "acronym": "DG",
                   "name": "Dentate gyrus",
                   "color_hex_triplet": "7ED04B",
                   "graph_order": 473,
                   "st_level": 8,
                   "hemisphere_id": 3,
                   "parent_structure_id": 1080,
                   "children": [
                    {
                     "id": 10703,
                     "atlas_id": null,
                     "ontology_id": 1,
                     "acronym": "DG-mo",
                     "name": "Dentate gyrus, molecular layer",
                     "color_hex_triplet": "7ED04B",
                     "graph_order": 474,
                     "st_level": 11,
                     "hemisphere_id": 3,
                     "parent_structure_id": 726,
                     "children": []
                    },
                    {
                     "id": 10704,
                     "atlas_id": null,
                     "ontology_id": 1,
                     "acronym": "DG-po",
                     "name": "Dentate gyrus, polymorph layer",
                     "color_hex_triplet": "7ED04B",
                     "graph_order": 475,
                     "st_level": 11,
                     "hemisphere_id": 3,
                     "parent_structure_id": 726,
                     "children": []
                    },
                    {
                     "id": 632,
                     "atlas_id": 927,
                     "ontology_id": 1,
                     "acronym": "DG-sg",
                     "name": "Dentate gyrus, granule cell layer",
                     "color_hex_triplet": "66A83D",
                     "graph_order": 476,
                     "st_level": 11,
                     "hemisphere_id": 3,
                     "parent_structure_id": 726,
                     "children": []
                    },
                    {
                     "id": 10702,
                     "atlas_id": null,
                     "ontology_id": 1,
                     "acronym": "DG-sgz",
                     "name": "Dentate gyrus, subgranular zone",
                     "color_hex_triplet": "7ED04B",
                     "graph_order": 477,
                     "st_level": 11,
                     "hemisphere_id": 3,
                     "parent_structure_id": 726,
                     "children": []
                    },
                    {
                     "id": 734,
                     "atlas_id": 91,
                     "ontology_id": 1,
                     "acronym": "DGcr",
                     "name": "Dentate gyrus crest",
                     "color_hex_triplet": "7ED04B",
                     "graph_order": 478,
                     "st_level": 9,
                     "hemisphere_id": 3,
                     "parent_structure_id": 726,
                     "children": [
                      {
                       "id": 742,
                       "atlas_id": 92,
                       "ontology_id": 1,
                       "acronym": "DGcr-mo",
                       "name": "Dentate gyrus crest, molecular layer",
                       "color_hex_triplet": "7ED04B",
                       "graph_order": 479,
                       "st_level": 11,
                       "hemisphere_id": 3,
                       "parent_structure_id": 734,
                       "children": []
                      },
                      {
                       "id": 751,
                       "atlas_id": 93,
                       "ontology_id": 1,
                       "acronym": "DGcr-po",
                       "name": "Dentate gyrus crest, polymorph layer",
                       "color_hex_triplet": "7ED04B",
                       "graph_order": 480,
                       "st_level": 11,
                       "hemisphere_id": 3,
                       "parent_structure_id": 734,
                       "children": []
                      },
                      {
                       "id": 758,
                       "atlas_id": 94,
                       "ontology_id": 1,
                       "acronym": "DGcr-sg",
                       "name": "Dentate gyrus crest, granule cell layer",
                       "color_hex_triplet": "7ED04B",
                       "graph_order": 481,
                       "st_level": 11,
                       "hemisphere_id": 3,
                       "parent_structure_id": 734,
                       "children": []
                      }
                     ]
                    },
                    {
                     "id": 766,
                     "atlas_id": 95,
                     "ontology_id": 1,
                     "acronym": "DGlb",
                     "name": "Dentate gyrus lateral blade",
                     "color_hex_triplet": "7ED04B",
                     "graph_order": 482,
                     "st_level": 9,
                     "hemisphere_id": 3,
                     "parent_structure_id": 726,
                     "children": [
                      {
                       "id": 775,
                       "atlas_id": 96,
                       "ontology_id": 1,
                       "acronym": "DGlb-mo",
                       "name": "Dentate gyrus lateral blade, molecular layer",
                       "color_hex_triplet": "7ED04B",
                       "graph_order": 483,
                       "st_level": 11,
                       "hemisphere_id": 3,
                       "parent_structure_id": 766,
                       "children": []
                      },
                      {
                       "id": 782,
                       "atlas_id": 97,
                       "ontology_id": 1,
                       "acronym": "DGlb-po",
                       "name": "Dentate gyrus lateral blade, polymorph layer",
                       "color_hex_triplet": "7ED04B",
                       "graph_order": 484,
                       "st_level": 11,
                       "hemisphere_id": 3,
                       "parent_structure_id": 766,
                       "children": []
                      },
                      {
                       "id": 790,
                       "atlas_id": 98,
                       "ontology_id": 1,
                       "acronym": "DGlb-sg",
                       "name": "Dentate gyrus lateral blade, granule cell layer",
                       "color_hex_triplet": "7ED04B",
                       "graph_order": 485,
                       "st_level": 11,
                       "hemisphere_id": 3,
                       "parent_structure_id": 766,
                       "children": []
                      }
                     ]
                    },
                    {
                     "id": 799,
                     "atlas_id": 99,
                     "ontology_id": 1,
                     "acronym": "DGmb",
                     "name": "Dentate gyrus medial blade",
                     "color_hex_triplet": "7ED04B",
                     "graph_order": 486,
                     "st_level": 9,
                     "hemisphere_id": 3,
                     "parent_structure_id": 726,
                     "children": [
                      {
                       "id": 807,
                       "atlas_id": 100,
                       "ontology_id": 1,
                       "acronym": "DGmb-mo",
                       "name": "Dentate gyrus medial blade, molecular layer",
                       "color_hex_triplet": "7ED04B",
                       "graph_order": 487,
                       "st_level": 11,
                       "hemisphere_id": 3,
                       "parent_structure_id": 799,
                       "children": []
                      },
                      {
                       "id": 815,
                       "atlas_id": 101,
                       "ontology_id": 1,
                       "acronym": "DGmb-po",
                       "name": "Dentate gyrus medial blade, polymorph layer",
                       "color_hex_triplet": "7ED04B",
                       "graph_order": 488,
                       "st_level": 11,
                       "hemisphere_id": 3,
                       "parent_structure_id": 799,
                       "children": []
                      },
                      {
                       "id": 823,
                       "atlas_id": 102,
                       "ontology_id": 1,
                       "acronym": "DGmb-sg",
                       "name": "Dentate gyrus medial blade, granule cell layer",
                       "color_hex_triplet": "7ED04B",
                       "graph_order": 489,
                       "st_level": 11,
                       "hemisphere_id": 3,
                       "parent_structure_id": 799,
                       "children": []
                      }
                     ]
                    }
                   ]
                  },
                  {
                   "id": 982,
                   "atlas_id": 122,
                   "ontology_id": 1,
                   "acronym": "FC",
                   "name": "Fasciola cinerea",
                   "color_hex_triplet": "7ED04B",
                   "graph_order": 490,
                   "st_level": 8,
                   "hemisphere_id": 3,
                   "parent_structure_id": 1080,
                   "children": []
                  },
                  {
                   "id": 19,
                   "atlas_id": 143,
                   "ontology_id": 1,
                   "acronym": "IG",
                   "name": "Induseum griseum",
                   "color_hex_triplet": "7ED04B",
                   "graph_order": 491,
                   "st_level": 8,
                   "hemisphere_id": 3,
                   "parent_structure_id": 1080,
                   "children": []
                  }
                 ]
                },
                {
                 "id": 822,
                 "atlas_id": 385,
                 "ontology_id": 1,
                 "acronym": "RHP",
                 "name": "Retrohippocampal region",
                 "color_hex_triplet": "32B825",
                 "graph_order": 492,
                 "st_level": 6,
                 "hemisphere_id": 3,
                 "parent_structure_id": 1089,
                 "children": [
                  {
                   "id": 909,
                   "atlas_id": 113,
                   "ontology_id": 1,
                   "acronym": "ENT",
                   "name": "Entorhinal area",
                   "color_hex_triplet": "32B825",
                   "graph_order": 493,
                   "st_level": 8,
                   "hemisphere_id": 3,
                   "parent_structure_id": 822,
                   "children": [
                    {
                     "id": 918,
                     "atlas_id": 114,
                     "ontology_id": 1,
                     "acronym": "ENTl",
                     "name": "Entorhinal area, lateral part",
                     "color_hex_triplet": "32B825",
                     "graph_order": 494,
                     "st_level": 9,
                     "hemisphere_id": 3,
                     "parent_structure_id": 909,
                     "children": [
                      {
                       "id": 1121,
                       "atlas_id": 988,
                       "ontology_id": 1,
                       "acronym": "ENTl1",
                       "name": "Entorhinal area, lateral part, layer 1",
                       "color_hex_triplet": "32B825",
                       "graph_order": 495,
                       "st_level": 11,
                       "hemisphere_id": 3,
                       "parent_structure_id": 918,
                       "children": []
                      },
                      {
                       "id": 20,
                       "atlas_id": 992,
                       "ontology_id": 1,
                       "acronym": "ENTl2",
                       "name": "Entorhinal area, lateral part, layer 2",
                       "color_hex_triplet": "32B825",
                       "graph_order": 496,
                       "st_level": 11,
                       "hemisphere_id": 3,
                       "parent_structure_id": 918,
                       "children": []
                      },
                      {
                       "id": 999,
                       "atlas_id": 973,
                       "ontology_id": 1,
                       "acronym": "ENTl2/3",
                       "name": "Entorhinal area, lateral part, layer 2/3",
                       "color_hex_triplet": "32B825",
                       "graph_order": 497,
                       "st_level": 11,
                       "hemisphere_id": 3,
                       "parent_structure_id": 918,
                       "children": []
                      },
                      {
                       "id": 715,
                       "atlas_id": 1079,
                       "ontology_id": 1,
                       "acronym": "ENTl2a",
                       "name": "Entorhinal area, lateral part, layer 2a",
                       "color_hex_triplet": "32B825",
                       "graph_order": 498,
                       "st_level": 11,
                       "hemisphere_id": 3,
                       "parent_structure_id": 918,
                       "children": []
                      },
                      {
                       "id": 764,
                       "atlas_id": 1085,
                       "ontology_id": 1,
                       "acronym": "ENTl2b",
                       "name": "Entorhinal area, lateral part, layer 2b",
                       "color_hex_triplet": "32B825",
                       "graph_order": 499,
                       "st_level": 11,
                       "hemisphere_id": 3,
                       "parent_structure_id": 918,
                       "children": []
                      },
                      {
                       "id": 52,
                       "atlas_id": 996,
                       "ontology_id": 1,
                       "acronym": "ENTl3",
                       "name": "Entorhinal area, lateral part, layer 3",
                       "color_hex_triplet": "32B825",
                       "graph_order": 500,
                       "st_level": 11,
                       "hemisphere_id": 3,
                       "parent_structure_id": 918,
                       "children": []
                      },
                      {
                       "id": 92,
                       "atlas_id": 1001,
                       "ontology_id": 1,
                       "acronym": "ENTl4",
                       "name": "Entorhinal area, lateral part, layer 4",
                       "color_hex_triplet": "32B825",
                       "graph_order": 501,
                       "st_level": 11,
                       "hemisphere_id": 3,
                       "parent_structure_id": 918,
                       "children": []
                      },
                      {
                       "id": 312,
                       "atlas_id": 887,
                       "ontology_id": 1,
                       "acronym": "ENTl4/5",
                       "name": "Entorhinal area, lateral part, layer 4/5",
                       "color_hex_triplet": "32B825",
                       "graph_order": 502,
                       "st_level": 11,
                       "hemisphere_id": 3,
                       "parent_structure_id": 918,
                       "children": []
                      },
                      {
                       "id": 139,
                       "atlas_id": 1007,
                       "ontology_id": 1,
                       "acronym": "ENTl5",
                       "name": "Entorhinal area, lateral part, layer 5",
                       "color_hex_triplet": "32B825",
                       "graph_order": 503,
                       "st_level": 11,
                       "hemisphere_id": 3,
                       "parent_structure_id": 918,
                       "children": []
                      },
                      {
                       "id": 387,
                       "atlas_id": 1038,
                       "ontology_id": 1,
                       "acronym": "ENTl5/6",
                       "name": "Entorhinal area, lateral part, layer 5/6",
                       "color_hex_triplet": "32B825",
                       "graph_order": 504,
                       "st_level": 11,
                       "hemisphere_id": 3,
                       "parent_structure_id": 918,
                       "children": []
                      },
                      {
                       "id": 28,
                       "atlas_id": 993,
                       "ontology_id": 1,
                       "acronym": "ENTl6a",
                       "name": "Entorhinal area, lateral part, layer 6a",
                       "color_hex_triplet": "32B825",
                       "graph_order": 505,
                       "st_level": 11,
                       "hemisphere_id": 3,
                       "parent_structure_id": 918,
                       "children": []
                      },
                      {
                       "id": 60,
                       "atlas_id": 997,
                       "ontology_id": 1,
                       "acronym": "ENTl6b",
                       "name": "Entorhinal area, lateral part, layer 6b",
                       "color_hex_triplet": "32B825",
                       "graph_order": 506,
                       "st_level": 11,
                       "hemisphere_id": 3,
                       "parent_structure_id": 918,
                       "children": []
                      }
                     ]
                    },
                    {
                     "id": 926,
                     "atlas_id": 115,
                     "ontology_id": 1,
                     "acronym": "ENTm",
                     "name": "Entorhinal area, medial part, dorsal zone",
                     "color_hex_triplet": "32B825",
                     "graph_order": 507,
                     "st_level": 9,
                     "hemisphere_id": 3,
                     "parent_structure_id": 909,
                     "children": [
                      {
                       "id": 526,
                       "atlas_id": 914,
                       "ontology_id": 1,
                       "acronym": "ENTm1",
                       "name": "Entorhinal area, medial part, dorsal zone, layer 1",
                       "color_hex_triplet": "32B825",
                       "graph_order": 508,
                       "st_level": 11,
                       "hemisphere_id": 3,
                       "parent_structure_id": 926,
                       "children": []
                      },
                      {
                       "id": 543,
                       "atlas_id": 916,
                       "ontology_id": 1,
                       "acronym": "ENTm2",
                       "name": "Entorhinal area, medial part, dorsal zone, layer 2",
                       "color_hex_triplet": "32B825",
                       "graph_order": 509,
                       "st_level": 11,
                       "hemisphere_id": 3,
                       "parent_structure_id": 926,
                       "children": []
                      },
                      {
                       "id": 468,
                       "atlas_id": 1048,
                       "ontology_id": 1,
                       "acronym": "ENTm2a",
                       "name": "Entorhinal area, medial part, dorsal zone, layer 2a",
                       "color_hex_triplet": "32B825",
                       "graph_order": 510,
                       "st_level": 11,
                       "hemisphere_id": 3,
                       "parent_structure_id": 926,
                       "children": []
                      },
                      {
                       "id": 508,
                       "atlas_id": 1053,
                       "ontology_id": 1,
                       "acronym": "ENTm2b",
                       "name": "Entorhinal area, medial part, dorsal zone, layer 2b",
                       "color_hex_triplet": "32B825",
                       "graph_order": 511,
                       "st_level": 11,
                       "hemisphere_id": 3,
                       "parent_structure_id": 926,
                       "children": []
                      },
                      {
                       "id": 664,
                       "atlas_id": 931,
                       "ontology_id": 1,
                       "acronym": "ENTm3",
                       "name": "Entorhinal area, medial part, dorsal zone, layer 3",
                       "color_hex_triplet": "32B825",
                       "graph_order": 512,
                       "st_level": 11,
                       "hemisphere_id": 3,
                       "parent_structure_id": 926,
                       "children": []
                      },
                      {
                       "id": 712,
                       "atlas_id": 937,
                       "ontology_id": 1,
                       "acronym": "ENTm4",
                       "name": "Entorhinal area, medial part, dorsal zone, layer 4",
                       "color_hex_triplet": "32B825",
                       "graph_order": 513,
                       "st_level": 11,
                       "hemisphere_id": 3,
                       "parent_structure_id": 926,
                       "children": []
                      },
                      {
                       "id": 727,
                       "atlas_id": 939,
                       "ontology_id": 1,
                       "acronym": "ENTm5",
                       "name": "Entorhinal area, medial part, dorsal zone, layer 5",
                       "color_hex_triplet": "32B825",
                       "graph_order": 514,
                       "st_level": 11,
                       "hemisphere_id": 3,
                       "parent_structure_id": 926,
                       "children": []
                      },
                      {
                       "id": 550,
                       "atlas_id": 634,
                       "ontology_id": 1,
                       "acronym": "ENTm5/6",
                       "name": "Entorhinal area, medial part, dorsal zone, layer 5/6",
                       "color_hex_triplet": "32B825",
                       "graph_order": 515,
                       "st_level": 11,
                       "hemisphere_id": 3,
                       "parent_structure_id": 926,
                       "children": []
                      },
                      {
                       "id": 743,
                       "atlas_id": 941,
                       "ontology_id": 1,
                       "acronym": "ENTm6",
                       "name": "Entorhinal area, medial part, dorsal zone, layer 6",
                       "color_hex_triplet": "32B825",
                       "graph_order": 516,
                       "st_level": 11,
                       "hemisphere_id": 3,
                       "parent_structure_id": 926,
                       "children": []
                      }
                     ]
                    },
                    {
                     "id": 934,
                     "atlas_id": 116,
                     "ontology_id": 1,
                     "acronym": "ENTmv",
                     "name": "Entorhinal area, medial part, ventral zone",
                     "color_hex_triplet": "32B825",
                     "graph_order": 517,
                     "st_level": 9,
                     "hemisphere_id": 3,
                     "parent_structure_id": 909,
                     "children": [
                      {
                       "id": 259,
                       "atlas_id": 1022,
                       "ontology_id": 1,
                       "acronym": "ENTmv1",
                       "name": "Entorhinal area, medial part, ventral zone, layer 1",
                       "color_hex_triplet": "32B825",
                       "graph_order": 518,
                       "st_level": 11,
                       "hemisphere_id": 3,
                       "parent_structure_id": 934,
                       "children": []
                      },
                      {
                       "id": 324,
                       "atlas_id": 1030,
                       "ontology_id": 1,
                       "acronym": "ENTmv2",
                       "name": "Entorhinal area, medial part, ventral zone, layer 2",
                       "color_hex_triplet": "32B825",
                       "graph_order": 519,
                       "st_level": 11,
                       "hemisphere_id": 3,
                       "parent_structure_id": 934,
                       "children": []
                      },
                      {
                       "id": 371,
                       "atlas_id": 1036,
                       "ontology_id": 1,
                       "acronym": "ENTmv3",
                       "name": "Entorhinal area, medial part, ventral zone, layer 3",
                       "color_hex_triplet": "32B825",
                       "graph_order": 520,
                       "st_level": 11,
                       "hemisphere_id": 3,
                       "parent_structure_id": 934,
                       "children": []
                      },
                      {
                       "id": 419,
                       "atlas_id": 1042,
                       "ontology_id": 1,
                       "acronym": "ENTmv4",
                       "name": "Entorhinal area, medial part, ventral zone, layer 4",
                       "color_hex_triplet": "32B825",
                       "graph_order": 521,
                       "st_level": 11,
                       "hemisphere_id": 3,
                       "parent_structure_id": 934,
                       "children": []
                      },
                      {
                       "id": 1133,
                       "atlas_id": 1131,
                       "ontology_id": 1,
                       "acronym": "ENTmv5/6",
                       "name": "Entorhinal area, medial part, ventral zone, layer 5/6",
                       "color_hex_triplet": "32B825",
                       "graph_order": 522,
                       "st_level": 11,
                       "hemisphere_id": 3,
                       "parent_structure_id": 934,
                       "children": []
                      }
                     ]
                    }
                   ]
                  },
                  {
                   "id": 843,
                   "atlas_id": 246,
                   "ontology_id": 1,
                   "acronym": "PAR",
                   "name": "Parasubiculum",
                   "color_hex_triplet": "72D569",
                   "graph_order": 523,
                   "st_level": 8,
                   "hemisphere_id": 3,
                   "parent_structure_id": 822,
                   "children": [
                    {
                     "id": 10693,
                     "atlas_id": null,
                     "ontology_id": 1,
                     "acronym": "PAR1",
                     "name": "Parasubiculum, layer 1",
                     "color_hex_triplet": "72D569",
                     "graph_order": 524,
                     "st_level": 11,
                     "hemisphere_id": 3,
                     "parent_structure_id": 843,
                     "children": []
                    },
                    {
                     "id": 10694,
                     "atlas_id": null,
                     "ontology_id": 1,
                     "acronym": "PAR2",
                     "name": "Parasubiculum, layer 2",
                     "color_hex_triplet": "72D569",
                     "graph_order": 525,
                     "st_level": 11,
                     "hemisphere_id": 3,
                     "parent_structure_id": 843,
                     "children": []
                    },
                    {
                     "id": 10695,
                     "atlas_id": null,
                     "ontology_id": 1,
                     "acronym": "PAR3",
                     "name": "Parasubiculum, layer 3",
                     "color_hex_triplet": "72D569",
                     "graph_order": 526,
                     "st_level": 11,
                     "hemisphere_id": 3,
                     "parent_structure_id": 843,
                     "children": []
                    }
                   ]
                  },
                  {
                   "id": 1037,
                   "atlas_id": 270,
                   "ontology_id": 1,
                   "acronym": "POST",
                   "name": "Postsubiculum",
                   "color_hex_triplet": "48C83C",
                   "graph_order": 527,
                   "st_level": 8,
                   "hemisphere_id": 3,
                   "parent_structure_id": 822,
                   "children": [
                    {
                     "id": 10696,
                     "atlas_id": null,
                     "ontology_id": 1,
                     "acronym": "POST1",
                     "name": "Postsubiculum, layer 1",
                     "color_hex_triplet": "48C83C",
                     "graph_order": 528,
                     "st_level": 11,
                     "hemisphere_id": 3,
                     "parent_structure_id": 1037,
                     "children": []
                    },
                    {
                     "id": 10697,
                     "atlas_id": null,
                     "ontology_id": 1,
                     "acronym": "POST2",
                     "name": "Postsubiculum, layer 2",
                     "color_hex_triplet": "48C83C",
                     "graph_order": 529,
                     "st_level": 11,
                     "hemisphere_id": 3,
                     "parent_structure_id": 1037,
                     "children": []
                    },
                    {
                     "id": 10698,
                     "atlas_id": null,
                     "ontology_id": 1,
                     "acronym": "POST3",
                     "name": "Postsubiculum, layer 3",
                     "color_hex_triplet": "48C83C",
                     "graph_order": 530,
                     "st_level": 11,
                     "hemisphere_id": 3,
                     "parent_structure_id": 1037,
                     "children": []
                    }
                   ]
                  },
                  {
                   "id": 1084,
                   "atlas_id": 276,
                   "ontology_id": 1,
                   "acronym": "PRE",
                   "name": "Presubiculum",
                   "color_hex_triplet": "59B947",
                   "graph_order": 531,
                   "st_level": 8,
                   "hemisphere_id": 3,
                   "parent_structure_id": 822,
                   "children": [
                    {
                     "id": 10699,
                     "atlas_id": null,
                     "ontology_id": 1,
                     "acronym": "PRE1",
                     "name": "Presubiculum, layer 1",
                     "color_hex_triplet": "59B947",
                     "graph_order": 532,
                     "st_level": 11,
                     "hemisphere_id": 3,
                     "parent_structure_id": 1084,
                     "children": []
                    },
                    {
                     "id": 10700,
                     "atlas_id": null,
                     "ontology_id": 1,
                     "acronym": "PRE2",
                     "name": "Presubiculum, layer 2",
                     "color_hex_triplet": "59B947",
                     "graph_order": 533,
                     "st_level": 11,
                     "hemisphere_id": 3,
                     "parent_structure_id": 1084,
                     "children": []
                    },
                    {
                     "id": 10701,
                     "atlas_id": null,
                     "ontology_id": 1,
                     "acronym": "PRE3",
                     "name": "Presubiculum, layer 3",
                     "color_hex_triplet": "59B947",
                     "graph_order": 534,
                     "st_level": 11,
                     "hemisphere_id": 3,
                     "parent_structure_id": 1084,
                     "children": []
                    }
                   ]
                  },
                  {
                   "id": 502,
                   "atlas_id": 345,
                   "ontology_id": 1,
                   "acronym": "SUB",
                   "name": "Subiculum",
                   "color_hex_triplet": "4FC244",
                   "graph_order": 535,
                   "st_level": 8,
                   "hemisphere_id": 3,
                   "parent_structure_id": 822,
                   "children": [
                    {
                     "id": 509,
                     "atlas_id": 346,
                     "ontology_id": 1,
                     "acronym": "SUBd",
                     "name": "Subiculum, dorsal part",
                     "color_hex_triplet": "4FC244",
                     "graph_order": 536,
                     "st_level": 9,
                     "hemisphere_id": 3,
                     "parent_structure_id": 502,
                     "children": [
                      {
                       "id": 829,
                       "atlas_id": 386,
                       "ontology_id": 1,
                       "acronym": "SUBd-m",
                       "name": "Subiculum, dorsal part, molecular layer",
                       "color_hex_triplet": "4FC244",
                       "graph_order": 537,
                       "st_level": 11,
                       "hemisphere_id": 3,
                       "parent_structure_id": 509,
                       "children": []
                      },
                      {
                       "id": 845,
                       "atlas_id": 388,
                       "ontology_id": 1,
                       "acronym": "SUBd-sp",
                       "name": "Subiculum, dorsal part, pyramidal layer",
                       "color_hex_triplet": "4BB547",
                       "graph_order": 538,
                       "st_level": 11,
                       "hemisphere_id": 3,
                       "parent_structure_id": 509,
                       "children": []
                      },
                      {
                       "id": 837,
                       "atlas_id": 387,
                       "ontology_id": 1,
                       "acronym": "SUBd-sr",
                       "name": "Subiculum, dorsal part, stratum radiatum",
                       "color_hex_triplet": "4FC244",
                       "graph_order": 539,
                       "st_level": 11,
                       "hemisphere_id": 3,
                       "parent_structure_id": 509,
                       "children": []
                      }
                     ]
                    },
                    {
                     "id": 518,
                     "atlas_id": 347,
                     "ontology_id": 1,
                     "acronym": "SUBv",
                     "name": "Subiculum, ventral part",
                     "color_hex_triplet": "4FC244",
                     "graph_order": 540,
                     "st_level": 9,
                     "hemisphere_id": 3,
                     "parent_structure_id": 502,
                     "children": [
                      {
                       "id": 853,
                       "atlas_id": 389,
                       "ontology_id": 1,
                       "acronym": "SUBv-m",
                       "name": "Subiculum, ventral part, molecular layer",
                       "color_hex_triplet": "4FC244",
                       "graph_order": 541,
                       "st_level": 11,
                       "hemisphere_id": 3,
                       "parent_structure_id": 518,
                       "children": []
                      },
                      {
                       "id": 870,
                       "atlas_id": 391,
                       "ontology_id": 1,
                       "acronym": "SUBv-sp",
                       "name": "Subiculum, ventral part, pyramidal layer",
                       "color_hex_triplet": "4BB547",
                       "graph_order": 542,
                       "st_level": 11,
                       "hemisphere_id": 3,
                       "parent_structure_id": 518,
                       "children": []
                      },
                      {
                       "id": 861,
                       "atlas_id": 390,
                       "ontology_id": 1,
                       "acronym": "SUBv-sr",
                       "name": "Subiculum, ventral part, stratum radiatum",
                       "color_hex_triplet": "4FC244",
                       "graph_order": 543,
                       "st_level": 11,
                       "hemisphere_id": 3,
                       "parent_structure_id": 518,
                       "children": []
                      }
                     ]
                    }
                   ]
                  },
                  {
                   "id": 484682470,
                   "atlas_id": null,
                   "ontology_id": 1,
                   "acronym": "ProS",
                   "name": "Prosubiculum",
                   "color_hex_triplet": "58BA48",
                   "graph_order": 544,
                   "st_level": 8,
                   "hemisphere_id": 3,
                   "parent_structure_id": 822,
                   "children": [
                    {
                     "id": 484682475,
                     "atlas_id": null,
                     "ontology_id": 1,
                     "acronym": "ProSd",
                     "name": "Prosubiculum, dorsal part",
                     "color_hex_triplet": "58BA48",
                     "graph_order": 545,
                     "st_level": 9,
                     "hemisphere_id": 3,
                     "parent_structure_id": 484682470,
                     "children": [
                      {
                       "id": 484682479,
                       "atlas_id": null,
                       "ontology_id": 1,
                       "acronym": "ProSd-m",
                       "name": "Prosubiculum, dorsal part, molecular layer",
                       "color_hex_triplet": "58BA48",
                       "graph_order": 546,
                       "st_level": 11,
                       "hemisphere_id": 3,
                       "parent_structure_id": 484682475,
                       "children": []
                      },
                      {
                       "id": 484682483,
                       "atlas_id": null,
                       "ontology_id": 1,
                       "acronym": "ProSd-sp",
                       "name": "Prosubiculum, dorsal part, pyramidal layer",
                       "color_hex_triplet": "56B84B",
                       "graph_order": 547,
                       "st_level": 11,
                       "hemisphere_id": 3,
                       "parent_structure_id": 484682475,
                       "children": []
                      },
                      {
                       "id": 484682487,
                       "atlas_id": null,
                       "ontology_id": 1,
                       "acronym": "ProSd-sr",
                       "name": "Prosubiculum, dorsal part, stratum radiatum",
                       "color_hex_triplet": "58BA48",
                       "graph_order": 548,
                       "st_level": 11,
                       "hemisphere_id": 3,
                       "parent_structure_id": 484682475,
                       "children": []
                      }
                     ]
                    },
                    {
                     "id": 484682492,
                     "atlas_id": null,
                     "ontology_id": 1,
                     "acronym": "ProSv",
                     "name": "Prosubiculum, ventral part",
                     "color_hex_triplet": "58BA48",
                     "graph_order": 549,
                     "st_level": 9,
                     "hemisphere_id": 3,
                     "parent_structure_id": 484682470,
                     "children": [
                      {
                       "id": 484682496,
                       "atlas_id": null,
                       "ontology_id": 1,
                       "acronym": "ProSv-m",
                       "name": "Prosubiculum, ventral part, molecular layer",
                       "color_hex_triplet": "58BA48",
                       "graph_order": 550,
                       "st_level": 11,
                       "hemisphere_id": 3,
                       "parent_structure_id": 484682492,
                       "children": []
                      },
                      {
                       "id": 484682500,
                       "atlas_id": null,
                       "ontology_id": 1,
                       "acronym": "ProSv-sp",
                       "name": "Prosubiculum, ventral part, pyramidal layer",
                       "color_hex_triplet": "56B84B",
                       "graph_order": 551,
                       "st_level": 11,
                       "hemisphere_id": 3,
                       "parent_structure_id": 484682492,
                       "children": []
                      },
                      {
                       "id": 484682504,
                       "atlas_id": null,
                       "ontology_id": 1,
                       "acronym": "Prosv-sr",
                       "name": "Prosubiculum, ventral part, stratum radiatum",
                       "color_hex_triplet": "58BA48",
                       "graph_order": 552,
                       "st_level": 11,
                       "hemisphere_id": 3,
                       "parent_structure_id": 484682492,
                       "children": []
                      }
                     ]
                    }
                   ]
                  },
                  {
                   "id": 589508447,
                   "atlas_id": null,
                   "ontology_id": 1,
                   "acronym": "HATA",
                   "name": "Hippocampo-amygdalar transition area",
                   "color_hex_triplet": "33B932",
                   "graph_order": 553,
                   "st_level": 8,
                   "hemisphere_id": 3,
                   "parent_structure_id": 822,
                   "children": []
                  },
                  {
                   "id": 484682508,
                   "atlas_id": null,
                   "ontology_id": 1,
                   "acronym": "APr",
                   "name": "Area prostriata",
                   "color_hex_triplet": "33B932",
                   "graph_order": 554,
                   "st_level": 8,
                   "hemisphere_id": 3,
                   "parent_structure_id": 822,
                   "children": []
                  }
                 ]
                }
               ]
              }
             ]
            },
            {
             "id": 703,
             "atlas_id": 87,
             "ontology_id": 1,
             "acronym": "CTXsp",
             "name": "Cortical subplate",
             "color_hex_triplet": "8ADA87",
             "graph_order": 555,
             "st_level": 5,
             "hemisphere_id": 3,
             "parent_structure_id": 688,
             "children": [
              {
               "id": 16,
               "atlas_id": 1,
               "ontology_id": 1,
               "acronym": "6b",
               "name": "Layer 6b, isocortex",
               "color_hex_triplet": "8ADA87",
               "graph_order": 556,
               "st_level": 11,
               "hemisphere_id": 3,
               "parent_structure_id": 703,
               "children": []
              },
              {
               "id": 583,
               "atlas_id": 72,
               "ontology_id": 1,
               "acronym": "CLA",
               "name": "Claustrum",
               "color_hex_triplet": "8ADA87",
               "graph_order": 557,
               "st_level": 8,
               "hemisphere_id": 3,
               "parent_structure_id": 703,
               "children": []
              },
              {
               "id": 942,
               "atlas_id": 117,
               "ontology_id": 1,
               "acronym": "EP",
               "name": "Endopiriform nucleus",
               "color_hex_triplet": "A0EE9D",
               "graph_order": 558,
               "st_level": 8,
               "hemisphere_id": 3,
               "parent_structure_id": 703,
               "children": [
                {
                 "id": 952,
                 "atlas_id": 118,
                 "ontology_id": 1,
                 "acronym": "EPd",
                 "name": "Endopiriform nucleus, dorsal part",
                 "color_hex_triplet": "A0EE9D",
                 "graph_order": 559,
                 "st_level": 9,
                 "hemisphere_id": 3,
                 "parent_structure_id": 942,
                 "children": []
                },
                {
                 "id": 966,
                 "atlas_id": 120,
                 "ontology_id": 1,
                 "acronym": "EPv",
                 "name": "Endopiriform nucleus, ventral part",
                 "color_hex_triplet": "A0EE9D",
                 "graph_order": 560,
                 "st_level": 9,
                 "hemisphere_id": 3,
                 "parent_structure_id": 942,
                 "children": []
                }
               ]
              },
              {
               "id": 131,
               "atlas_id": 157,
               "ontology_id": 1,
               "acronym": "LA",
               "name": "Lateral amygdalar nucleus",
               "color_hex_triplet": "90EB8D",
               "graph_order": 561,
               "st_level": 8,
               "hemisphere_id": 3,
               "parent_structure_id": 703,
               "children": []
              },
              {
               "id": 295,
               "atlas_id": 36,
               "ontology_id": 1,
               "acronym": "BLA",
               "name": "Basolateral amygdalar nucleus",
               "color_hex_triplet": "9DE79C",
               "graph_order": 562,
               "st_level": 8,
               "hemisphere_id": 3,
               "parent_structure_id": 703,
               "children": [
                {
                 "id": 303,
                 "atlas_id": 37,
                 "ontology_id": 1,
                 "acronym": "BLAa",
                 "name": "Basolateral amygdalar nucleus, anterior part",
                 "color_hex_triplet": "9DE79C",
                 "graph_order": 563,
                 "st_level": 9,
                 "hemisphere_id": 3,
                 "parent_structure_id": 295,
                 "children": []
                },
                {
                 "id": 311,
                 "atlas_id": 38,
                 "ontology_id": 1,
                 "acronym": "BLAp",
                 "name": "Basolateral amygdalar nucleus, posterior part",
                 "color_hex_triplet": "9DE79C",
                 "graph_order": 564,
                 "st_level": 9,
                 "hemisphere_id": 3,
                 "parent_structure_id": 295,
                 "children": []
                },
                {
                 "id": 451,
                 "atlas_id": 763,
                 "ontology_id": 1,
                 "acronym": "BLAv",
                 "name": "Basolateral amygdalar nucleus, ventral part",
                 "color_hex_triplet": "9DE79C",
                 "graph_order": 565,
                 "st_level": 9,
                 "hemisphere_id": 3,
                 "parent_structure_id": 295,
                 "children": []
                }
               ]
              },
              {
               "id": 319,
               "atlas_id": 39,
               "ontology_id": 1,
               "acronym": "BMA",
               "name": "Basomedial amygdalar nucleus",
               "color_hex_triplet": "84EA81",
               "graph_order": 566,
               "st_level": 8,
               "hemisphere_id": 3,
               "parent_structure_id": 703,
               "children": [
                {
                 "id": 327,
                 "atlas_id": 40,
                 "ontology_id": 1,
                 "acronym": "BMAa",
                 "name": "Basomedial amygdalar nucleus, anterior part",
                 "color_hex_triplet": "84EA81",
                 "graph_order": 567,
                 "st_level": 9,
                 "hemisphere_id": 3,
                 "parent_structure_id": 319,
                 "children": []
                },
                {
                 "id": 334,
                 "atlas_id": 41,
                 "ontology_id": 1,
                 "acronym": "BMAp",
                 "name": "Basomedial amygdalar nucleus, posterior part",
                 "color_hex_triplet": "84EA81",
                 "graph_order": 568,
                 "st_level": 9,
                 "hemisphere_id": 3,
                 "parent_structure_id": 319,
                 "children": []
                }
               ]
              },
              {
               "id": 780,
               "atlas_id": 238,
               "ontology_id": 1,
               "acronym": "PA",
               "name": "Posterior amygdalar nucleus",
               "color_hex_triplet": "97EC93",
               "graph_order": 569,
               "st_level": 8,
               "hemisphere_id": 3,
               "parent_structure_id": 703,
               "children": []
              }
             ]
            }
           ]
          },
          {
           "id": 623,
           "atlas_id": 77,
           "ontology_id": 1,
           "acronym": "CNU",
           "name": "Cerebral nuclei",
           "color_hex_triplet": "98D6F9",
           "graph_order": 570,
           "st_level": 3,
           "hemisphere_id": 3,
           "parent_structure_id": 567,
           "children": [
            {
             "id": 477,
             "atlas_id": 342,
             "ontology_id": 1,
             "acronym": "STR",
             "name": "Striatum",
             "color_hex_triplet": "98D6F9",
             "graph_order": 571,
             "st_level": 5,
             "hemisphere_id": 3,
             "parent_structure_id": 623,
             "children": [
              {
               "id": 485,
               "atlas_id": 343,
               "ontology_id": 1,
               "acronym": "STRd",
               "name": "Striatum dorsal region",
               "color_hex_triplet": "98D6F9",
               "graph_order": 572,
               "st_level": 6,
               "hemisphere_id": 3,
               "parent_structure_id": 477,
               "children": [
                {
                 "id": 672,
                 "atlas_id": 83,
                 "ontology_id": 1,
                 "acronym": "CP",
                 "name": "Caudoputamen",
                 "color_hex_triplet": "98D6F9",
                 "graph_order": 573,
                 "st_level": 8,
                 "hemisphere_id": 3,
                 "parent_structure_id": 485,
                 "children": [
                 ]
                }
               ]
              },
              {
               "id": 493,
               "atlas_id": 344,
               "ontology_id": 1,
               "acronym": "STRv",
               "name": "Striatum ventral region",
               "color_hex_triplet": "80CDF8",
               "graph_order": 574,
               "st_level": 6,
               "hemisphere_id": 3,
               "parent_structure_id": 477,
               "children": [
                {
                 "id": 56,
                 "atlas_id": 6,
                 "ontology_id": 1,
                 "acronym": "ACB",
                 "name": "Nucleus accumbens",
                 "color_hex_triplet": "80CDF8",
                 "graph_order": 575,
                 "st_level": 8,
                 "hemisphere_id": 3,
                 "parent_structure_id": 493,
                 "children": []
                },
                {
                 "id": 998,
                 "atlas_id": 124,
                 "ontology_id": 1,
                 "acronym": "FS",
                 "name": "Fundus of striatum",
                 "color_hex_triplet": "80CDF8",
                 "graph_order": 576,
                 "st_level": 8,
                 "hemisphere_id": 3,
                 "parent_structure_id": 493,
                 "children": []
                },
                {
                 "id": 754,
                 "atlas_id": 235,
                 "ontology_id": 1,
                 "acronym": "OT",
                 "name": "Olfactory tubercle",
                 "color_hex_triplet": "80CDF8",
                 "graph_order": 577,
                 "st_level": 8,
                 "hemisphere_id": 3,
                 "parent_structure_id": 493,
                 "children": [
                  {
                   "id": 481,
                   "atlas_id": 767,
                   "ontology_id": 1,
                   "acronym": "isl",
                   "name": "Islands of Calleja",
                   "color_hex_triplet": "80CDF8",
                   "graph_order": 578,
                   "st_level": 9,
                   "hemisphere_id": 3,
                   "parent_structure_id": 754,
                   "children": []
                  },
                  {
                   "id": 489,
                   "atlas_id": 768,
                   "ontology_id": 1,
                   "acronym": "islm",
                   "name": "Major island of Calleja",
                   "color_hex_triplet": "80CDF8",
                   "graph_order": 579,
                   "st_level": 9,
                   "hemisphere_id": 3,
                   "parent_structure_id": 754,
                   "children": []
                  },
                  {
                   "id": 144,
                   "atlas_id": 866,
                   "ontology_id": 1,
                   "acronym": "OT1-3",
                   "name": "Olfactory tubercle, layers 1-3",
                   "color_hex_triplet": "80CDF8",
                   "graph_order": 580,
                   "st_level": 11,
                   "hemisphere_id": 3,
                   "parent_structure_id": 754,
                   "children": []
                  },
                  {
                   "id": 458,
                   "atlas_id": 764,
                   "ontology_id": 1,
                   "acronym": "OT1",
                   "name": "Olfactory tubercle, molecular layer",
                   "color_hex_triplet": "80CDF8",
                   "graph_order": 581,
                   "st_level": 11,
                   "hemisphere_id": 3,
                   "parent_structure_id": 754,
                   "children": []
                  },
                  {
                   "id": 465,
                   "atlas_id": 765,
                   "ontology_id": 1,
                   "acronym": "OT2",
                   "name": "Olfactory tubercle, pyramidal layer",
                   "color_hex_triplet": "80CDF8",
                   "graph_order": 582,
                   "st_level": 11,
                   "hemisphere_id": 3,
                   "parent_structure_id": 754,
                   "children": []
                  },
                  {
                   "id": 473,
                   "atlas_id": 766,
                   "ontology_id": 1,
                   "acronym": "OT3",
                   "name": "Olfactory tubercle, polymorph layer",
                   "color_hex_triplet": "80CDF8",
                   "graph_order": 583,
                   "st_level": 11,
                   "hemisphere_id": 3,
                   "parent_structure_id": 754,
                   "children": []
                  }
                 ]
                },
                {
                 "id": 549009199,
                 "atlas_id": null,
                 "ontology_id": 1,
                 "acronym": "LSS",
                 "name": "Lateral strip of striatum",
                 "color_hex_triplet": "80CDF8",
                 "graph_order": 584,
                 "st_level": 8,
                 "hemisphere_id": 3,
                 "parent_structure_id": 493,
                 "children": []
                }
               ]
              },
              {
               "id": 275,
               "atlas_id": 175,
               "ontology_id": 1,
               "acronym": "LSX",
               "name": "Lateral septal complex",
               "color_hex_triplet": "90CBED",
               "graph_order": 585,
               "st_level": 6,
               "hemisphere_id": 3,
               "parent_structure_id": 477,
               "children": [
                {
                 "id": 242,
                 "atlas_id": 171,
                 "ontology_id": 1,
                 "acronym": "LS",
                 "name": "Lateral septal nucleus",
                 "color_hex_triplet": "90CBED",
                 "graph_order": 586,
                 "st_level": 8,
                 "hemisphere_id": 3,
                 "parent_structure_id": 275,
                 "children": [
                  {
                   "id": 250,
                   "atlas_id": 172,
                   "ontology_id": 1,
                   "acronym": "LSc",
                   "name": "Lateral septal nucleus, caudal (caudodorsal) part",
                   "color_hex_triplet": "90CBED",
                   "graph_order": 587,
                   "st_level": 9,
                   "hemisphere_id": 3,
                   "parent_structure_id": 242,
                   "children": []
                  },
                  {
                   "id": 258,
                   "atlas_id": 173,
                   "ontology_id": 1,
                   "acronym": "LSr",
                   "name": "Lateral septal nucleus, rostral (rostroventral) part",
                   "color_hex_triplet": "90CBED",
                   "graph_order": 588,
                   "st_level": 9,
                   "hemisphere_id": 3,
                   "parent_structure_id": 242,
                   "children": []
                  },
                  {
                   "id": 266,
                   "atlas_id": 174,
                   "ontology_id": 1,
                   "acronym": "LSv",
                   "name": "Lateral septal nucleus, ventral part",
                   "color_hex_triplet": "90CBED",
                   "graph_order": 589,
                   "st_level": 9,
                   "hemisphere_id": 3,
                   "parent_structure_id": 242,
                   "children": []
                  }
                 ]
                },
                {
                 "id": 310,
                 "atlas_id": 321,
                 "ontology_id": 1,
                 "acronym": "SF",
                 "name": "Septofimbrial nucleus",
                 "color_hex_triplet": "90CBED",
                 "graph_order": 590,
                 "st_level": 8,
                 "hemisphere_id": 3,
                 "parent_structure_id": 275,
                 "children": []
                },
                {
                 "id": 333,
                 "atlas_id": 324,
                 "ontology_id": 1,
                 "acronym": "SH",
                 "name": "Septohippocampal nucleus",
                 "color_hex_triplet": "90CBED",
                 "graph_order": 591,
                 "st_level": 8,
                 "hemisphere_id": 3,
                 "parent_structure_id": 275,
                 "children": []
                }
               ]
              },
              {
               "id": 278,
               "atlas_id": 317,
               "ontology_id": 1,
               "acronym": "sAMY",
               "name": "Striatum-like amygdalar nuclei",
               "color_hex_triplet": "80C0E2",
               "graph_order": 592,
               "st_level": 6,
               "hemisphere_id": 3,
               "parent_structure_id": 477,
               "children": [
                {
                 "id": 23,
                 "atlas_id": 2,
                 "ontology_id": 1,
                 "acronym": "AAA",
                 "name": "Anterior amygdalar area",
                 "color_hex_triplet": "80C0E2",
                 "graph_order": 593,
                 "st_level": 8,
                 "hemisphere_id": 3,
                 "parent_structure_id": 278,
                 "children": []
                },
                {
                 "id": 292,
                 "atlas_id": 460,
                 "ontology_id": 1,
                 "acronym": "BA",
                 "name": "Bed nucleus of the accessory olfactory tract",
                 "color_hex_triplet": "80C0E2",
                 "graph_order": 594,
                 "st_level": 8,
                 "hemisphere_id": 3,
                 "parent_structure_id": 278,
                 "children": []
                },
                {
                 "id": 536,
                 "atlas_id": 66,
                 "ontology_id": 1,
                 "acronym": "CEA",
                 "name": "Central amygdalar nucleus",
                 "color_hex_triplet": "80C0E2",
                 "graph_order": 595,
                 "st_level": 8,
                 "hemisphere_id": 3,
                 "parent_structure_id": 278,
                 "children": [
                  {
                   "id": 544,
                   "atlas_id": 67,
                   "ontology_id": 1,
                   "acronym": "CEAc",
                   "name": "Central amygdalar nucleus, capsular part",
                   "color_hex_triplet": "80C0E2",
                   "graph_order": 596,
                   "st_level": 9,
                   "hemisphere_id": 3,
                   "parent_structure_id": 536,
                   "children": []
                  },
                  {
                   "id": 551,
                   "atlas_id": 68,
                   "ontology_id": 1,
                   "acronym": "CEAl",
                   "name": "Central amygdalar nucleus, lateral part",
                   "color_hex_triplet": "80C0E2",
                   "graph_order": 597,
                   "st_level": 9,
                   "hemisphere_id": 3,
                   "parent_structure_id": 536,
                   "children": []
                  },
                  {
                   "id": 559,
                   "atlas_id": 69,
                   "ontology_id": 1,
                   "acronym": "CEAm",
                   "name": "Central amygdalar nucleus, medial part",
                   "color_hex_triplet": "80C0E2",
                   "graph_order": 598,
                   "st_level": 9,
                   "hemisphere_id": 3,
                   "parent_structure_id": 536,
                   "children": []
                  }
                 ]
                },
                {
                 "id": 1105,
                 "atlas_id": 137,
                 "ontology_id": 1,
                 "acronym": "IA",
                 "name": "Intercalated amygdalar nucleus",
                 "color_hex_triplet": "80C0E2",
                 "graph_order": 599,
                 "st_level": 8,
                 "hemisphere_id": 3,
                 "parent_structure_id": 278,
                 "children": []
                },
                {
                 "id": 403,
                 "atlas_id": 191,
                 "ontology_id": 1,
                 "acronym": "MEA",
                 "name": "Medial amygdalar nucleus",
                 "color_hex_triplet": "80C0E2",
                 "graph_order": 600,
                 "st_level": 8,
                 "hemisphere_id": 3,
                 "parent_structure_id": 278,
                 "children": [
                  {
                   "id": 411,
                   "atlas_id": 192,
                   "ontology_id": 1,
                   "acronym": "MEAad",
                   "name": "Medial amygdalar nucleus, anterodorsal part",
                   "color_hex_triplet": "80C0E2",
                   "graph_order": 601,
                   "st_level": 9,
                   "hemisphere_id": 3,
                   "parent_structure_id": 403,
                   "children": []
                  },
                  {
                   "id": 418,
                   "atlas_id": 193,
                   "ontology_id": 1,
                   "acronym": "MEAav",
                   "name": "Medial amygdalar nucleus, anteroventral part",
                   "color_hex_triplet": "80C0E2",
                   "graph_order": 602,
                   "st_level": 9,
                   "hemisphere_id": 3,
                   "parent_structure_id": 403,
                   "children": []
                  },
                  {
                   "id": 426,
                   "atlas_id": 194,
                   "ontology_id": 1,
                   "acronym": "MEApd",
                   "name": "Medial amygdalar nucleus, posterodorsal part",
                   "color_hex_triplet": "80C0E2",
                   "graph_order": 603,
                   "st_level": 9,
                   "hemisphere_id": 3,
                   "parent_structure_id": 403,
                   "children": [
                    {
                     "id": 472,
                     "atlas_id": 907,
                     "ontology_id": 1,
                     "acronym": "MEApd-a",
                     "name": "Medial amygdalar nucleus, posterodorsal part, sublayer a",
                     "color_hex_triplet": "80C0E2",
                     "graph_order": 604,
                     "st_level": 11,
                     "hemisphere_id": 3,
                     "parent_structure_id": 426,
                     "children": []
                    },
                    {
                     "id": 480,
                     "atlas_id": 908,
                     "ontology_id": 1,
                     "acronym": "MEApd-b",
                     "name": "Medial amygdalar nucleus, posterodorsal part, sublayer b",
                     "color_hex_triplet": "80C0E2",
                     "graph_order": 605,
                     "st_level": 11,
                     "hemisphere_id": 3,
                     "parent_structure_id": 426,
                     "children": []
                    },
                    {
                     "id": 487,
                     "atlas_id": 909,
                     "ontology_id": 1,
                     "acronym": "MEApd-c",
                     "name": "Medial amygdalar nucleus, posterodorsal part, sublayer c",
                     "color_hex_triplet": "80C0E2",
                     "graph_order": 606,
                     "st_level": 11,
                     "hemisphere_id": 3,
                     "parent_structure_id": 426,
                     "children": []
                    }
                   ]
                  },
                  {
                   "id": 435,
                   "atlas_id": 195,
                   "ontology_id": 1,
                   "acronym": "MEApv",
                   "name": "Medial amygdalar nucleus, posteroventral part",
                   "color_hex_triplet": "80C0E2",
                   "graph_order": 607,
                   "st_level": 9,
                   "hemisphere_id": 3,
                   "parent_structure_id": 403,
                   "children": []
                  }
                 ]
                }
               ]
              }
             ]
            },
            {
             "id": 803,
             "atlas_id": 241,
             "ontology_id": 1,
             "acronym": "PAL",
             "name": "Pallidum",
             "color_hex_triplet": "8599CC",
             "graph_order": 608,
             "st_level": 5,
             "hemisphere_id": 3,
             "parent_structure_id": 623,
             "children": [
              {
               "id": 818,
               "atlas_id": 243,
               "ontology_id": 1,
               "acronym": "PALd",
               "name": "Pallidum, dorsal region",
               "color_hex_triplet": "8599CC",
               "graph_order": 609,
               "st_level": 6,
               "hemisphere_id": 3,
               "parent_structure_id": 803,
               "children": [
                {
                 "id": 1022,
                 "atlas_id": 127,
                 "ontology_id": 1,
                 "acronym": "GPe",
                 "name": "Globus pallidus, external segment",
                 "color_hex_triplet": "8599CC",
                 "graph_order": 610,
                 "st_level": 8,
                 "hemisphere_id": 3,
                 "parent_structure_id": 818,
                 "children": []
                },
                {
                 "id": 1031,
                 "atlas_id": 128,
                 "ontology_id": 1,
                 "acronym": "GPi",
                 "name": "Globus pallidus, internal segment",
                 "color_hex_triplet": "8599CC",
                 "graph_order": 611,
                 "st_level": 8,
                 "hemisphere_id": 3,
                 "parent_structure_id": 818,
                 "children": []
                }
               ]
              },
              {
               "id": 835,
               "atlas_id": 245,
               "ontology_id": 1,
               "acronym": "PALv",
               "name": "Pallidum, ventral region",
               "color_hex_triplet": "A2B1D8",
               "graph_order": 612,
               "st_level": 6,
               "hemisphere_id": 3,
               "parent_structure_id": 803,
               "children": [
                {
                 "id": 342,
                 "atlas_id": 325,
                 "ontology_id": 1,
                 "acronym": "SI",
                 "name": "Substantia innominata",
                 "color_hex_triplet": "A2B1D8",
                 "graph_order": 613,
                 "st_level": 8,
                 "hemisphere_id": 3,
                 "parent_structure_id": 835,
                 "children": []
                },
                {
                 "id": 298,
                 "atlas_id": 178,
                 "ontology_id": 1,
                 "acronym": "MA",
                 "name": "Magnocellular nucleus",
                 "color_hex_triplet": "A2B1D8",
                 "graph_order": 614,
                 "st_level": 8,
                 "hemisphere_id": 3,
                 "parent_structure_id": 835,
                 "children": []
                }
               ]
              },
              {
               "id": 826,
               "atlas_id": 244,
               "ontology_id": 1,
               "acronym": "PALm",
               "name": "Pallidum, medial region",
               "color_hex_triplet": "96A7D3",
               "graph_order": 615,
               "st_level": 6,
               "hemisphere_id": 3,
               "parent_structure_id": 803,
               "children": [
                {
                 "id": 904,
                 "atlas_id": 395,
                 "ontology_id": 1,
                 "acronym": "MSC",
                 "name": "Medial septal complex",
                 "color_hex_triplet": "96A7D3",
                 "graph_order": 616,
                 "st_level": 8,
                 "hemisphere_id": 3,
                 "parent_structure_id": 826,
                 "children": [
                  {
                   "id": 564,
                   "atlas_id": 211,
                   "ontology_id": 1,
                   "acronym": "MS",
                   "name": "Medial septal nucleus",
                   "color_hex_triplet": "96A7D3",
                   "graph_order": 617,
                   "st_level": 9,
                   "hemisphere_id": 3,
                   "parent_structure_id": 904,
                   "children": []
                  },
                  {
                   "id": 596,
                   "atlas_id": 215,
                   "ontology_id": 1,
                   "acronym": "NDB",
                   "name": "Diagonal band nucleus",
                   "color_hex_triplet": "96A7D3",
                   "graph_order": 618,
                   "st_level": 9,
                   "hemisphere_id": 3,
                   "parent_structure_id": 904,
                   "children": []
                  }
                 ]
                },
                {
                 "id": 581,
                 "atlas_id": 355,
                 "ontology_id": 1,
                 "acronym": "TRS",
                 "name": "Triangular nucleus of septum",
                 "color_hex_triplet": "96A7D3",
                 "graph_order": 619,
                 "st_level": 8,
                 "hemisphere_id": 3,
                 "parent_structure_id": 826,
                 "children": []
                }
               ]
              },
              {
               "id": 809,
               "atlas_id": 242,
               "ontology_id": 1,
               "acronym": "PALc",
               "name": "Pallidum, caudal region",
               "color_hex_triplet": "B3C0DF",
               "graph_order": 620,
               "st_level": 6,
               "hemisphere_id": 3,
               "parent_structure_id": 803,
               "children": [
                {
                 "id": 351,
                 "atlas_id": 43,
                 "ontology_id": 1,
                 "acronym": "BST",
                 "name": "Bed nuclei of the stria terminalis",
                 "color_hex_triplet": "B3C0DF",
                 "graph_order": 621,
                 "st_level": 8,
                 "hemisphere_id": 3,
                 "parent_structure_id": 809,
                 "children": [
                  {
                   "id": 359,
                   "atlas_id": 44,
                   "ontology_id": 1,
                   "acronym": "BSTa",
                   "name": "Bed nuclei of the stria terminalis, anterior division",
                   "color_hex_triplet": "B3C0DF",
                   "graph_order": 622,
                   "st_level": 9,
                   "hemisphere_id": 3,
                   "parent_structure_id": 351,
                   "children": [
                    {
                     "id": 537,
                     "atlas_id": 774,
                     "ontology_id": 1,
                     "acronym": "BSTal",
                     "name": "Bed nuclei of the stria terminalis, anterior division, anterolateral area",
                     "color_hex_triplet": "B3C0DF",
                     "graph_order": 623,
                     "st_level": 10,
                     "hemisphere_id": 3,
                     "parent_structure_id": 359,
                     "children": []
                    },
                    {
                     "id": 498,
                     "atlas_id": 769,
                     "ontology_id": 1,
                     "acronym": "BSTam",
                     "name": "Bed nuclei of the stria terminalis, anterior division, anteromedial area",
                     "color_hex_triplet": "B3C0DF",
                     "graph_order": 624,
                     "st_level": 10,
                     "hemisphere_id": 3,
                     "parent_structure_id": 359,
                     "children": []
                    },
                    {
                     "id": 505,
                     "atlas_id": 770,
                     "ontology_id": 1,
                     "acronym": "BSTdm",
                     "name": "Bed nuclei of the stria terminalis, anterior division, dorsomedial nucleus",
                     "color_hex_triplet": "B3C0DF",
                     "graph_order": 625,
                     "st_level": 10,
                     "hemisphere_id": 3,
                     "parent_structure_id": 359,
                     "children": []
                    },
                    {
                     "id": 513,
                     "atlas_id": 771,
                     "ontology_id": 1,
                     "acronym": "BSTfu",
                     "name": "Bed nuclei of the stria terminalis, anterior division, fusiform nucleus",
                     "color_hex_triplet": "B3C0DF",
                     "graph_order": 626,
                     "st_level": 10,
                     "hemisphere_id": 3,
                     "parent_structure_id": 359,
                     "children": []
                    },
                    {
                     "id": 546,
                     "atlas_id": 775,
                     "ontology_id": 1,
                     "acronym": "BSTju",
                     "name": "Bed nuclei of the stria terminalis, anterior division, juxtacapsular nucleus",
                     "color_hex_triplet": "B3C0DF",
                     "graph_order": 627,
                     "st_level": 10,
                     "hemisphere_id": 3,
                     "parent_structure_id": 359,
                     "children": []
                    },
                    {
                     "id": 521,
                     "atlas_id": 772,
                     "ontology_id": 1,
                     "acronym": "BSTmg",
                     "name": "Bed nuclei of the stria terminalis, anterior division, magnocellular nucleus",
                     "color_hex_triplet": "B3C0DF",
                     "graph_order": 628,
                     "st_level": 10,
                     "hemisphere_id": 3,
                     "parent_structure_id": 359,
                     "children": []
                    },
                    {
                     "id": 554,
                     "atlas_id": 776,
                     "ontology_id": 1,
                     "acronym": "BSTov",
                     "name": "Bed nuclei of the stria terminalis, anterior division, oval nucleus",
                     "color_hex_triplet": "B3C0DF",
                     "graph_order": 629,
                     "st_level": 10,
                     "hemisphere_id": 3,
                     "parent_structure_id": 359,
                     "children": []
                    },
                    {
                     "id": 562,
                     "atlas_id": 777,
                     "ontology_id": 1,
                     "acronym": "BSTrh",
                     "name": "Bed nuclei of the stria terminalis, anterior division, rhomboid nucleus",
                     "color_hex_triplet": "B3C0DF",
                     "graph_order": 630,
                     "st_level": 10,
                     "hemisphere_id": 3,
                     "parent_structure_id": 359,
                     "children": []
                    },
                    {
                     "id": 529,
                     "atlas_id": 773,
                     "ontology_id": 1,
                     "acronym": "BSTv",
                     "name": "Bed nuclei of the stria terminalis, anterior division, ventral nucleus",
                     "color_hex_triplet": "B3C0DF",
                     "graph_order": 631,
                     "st_level": 10,
                     "hemisphere_id": 3,
                     "parent_structure_id": 359,
                     "children": []
                    }
                   ]
                  },
                  {
                   "id": 367,
                   "atlas_id": 45,
                   "ontology_id": 1,
                   "acronym": "BSTp",
                   "name": "Bed nuclei of the stria terminalis, posterior division",
                   "color_hex_triplet": "B3C0DF",
                   "graph_order": 632,
                   "st_level": 9,
                   "hemisphere_id": 3,
                   "parent_structure_id": 351,
                   "children": [
                    {
                     "id": 569,
                     "atlas_id": 778,
                     "ontology_id": 1,
                     "acronym": "BSTd",
                     "name": "Bed nuclei of the stria terminalis, posterior division, dorsal nucleus",
                     "color_hex_triplet": "B3C0DF",
                     "graph_order": 633,
                     "st_level": 10,
                     "hemisphere_id": 3,
                     "parent_structure_id": 367,
                     "children": []
                    },
                    {
                     "id": 578,
                     "atlas_id": 779,
                     "ontology_id": 1,
                     "acronym": "BSTpr",
                     "name": "Bed nuclei of the stria terminalis, posterior division, principal nucleus",
                     "color_hex_triplet": "B3C0DF",
                     "graph_order": 634,
                     "st_level": 10,
                     "hemisphere_id": 3,
                     "parent_structure_id": 367,
                     "children": []
                    },
                    {
                     "id": 585,
                     "atlas_id": 780,
                     "ontology_id": 1,
                     "acronym": "BSTif",
                     "name": "Bed nuclei of the stria terminalis, posterior division, interfascicular nucleus",
                     "color_hex_triplet": "B3C0DF",
                     "graph_order": 635,
                     "st_level": 10,
                     "hemisphere_id": 3,
                     "parent_structure_id": 367,
                     "children": []
                    },
                    {
                     "id": 594,
                     "atlas_id": 781,
                     "ontology_id": 1,
                     "acronym": "BSTtr",
                     "name": "Bed nuclei of the stria terminalis, posterior division, transverse nucleus",
                     "color_hex_triplet": "B3C0DF",
                     "graph_order": 636,
                     "st_level": 10,
                     "hemisphere_id": 3,
                     "parent_structure_id": 367,
                     "children": []
                    },
                    {
                     "id": 602,
                     "atlas_id": 782,
                     "ontology_id": 1,
                     "acronym": "BSTse",
                     "name": "Bed nuclei of the stria terminalis, posterior division, strial extension",
                     "color_hex_triplet": "B3C0DF",
                     "graph_order": 637,
                     "st_level": 10,
                     "hemisphere_id": 3,
                     "parent_structure_id": 367,
                     "children": []
                    }
                   ]
                  }
                 ]
                },
                {
                 "id": 287,
                 "atlas_id": 35,
                 "ontology_id": 1,
                 "acronym": "BAC",
                 "name": "Bed nucleus of the anterior commissure",
                 "color_hex_triplet": "B3C0DF",
                 "graph_order": 638,
                 "st_level": 8,
                 "hemisphere_id": 3,
                 "parent_structure_id": 809,
                 "children": []
                }
               ]
              }
             ]
            }
           ]
          }
         ]
        },
        {
         "id": 343,
         "atlas_id": 42,
         "ontology_id": 1,
         "acronym": "BS",
         "name": "Brain stem",
         "color_hex_triplet": "FF7080",
         "graph_order": 639,
         "st_level": 2,
         "hemisphere_id": 3,
         "parent_structure_id": 8,
         "children": [
          {
           "id": 1129,
           "atlas_id": 140,
           "ontology_id": 1,
           "acronym": "IB",
           "name": "Interbrain",
           "color_hex_triplet": "FF7080",
           "graph_order": 640,
           "st_level": 3,
           "hemisphere_id": 3,
           "parent_structure_id": 343,
           "children": [
            {
             "id": 549,
             "atlas_id": 351,
             "ontology_id": 1,
             "acronym": "TH",
             "name": "Thalamus",
             "color_hex_triplet": "FF7080",
             "graph_order": 641,
             "st_level": 5,
             "hemisphere_id": 3,
             "parent_structure_id": 1129,
             "children": [
              {
               "id": 864,
               "atlas_id": 107,
               "ontology_id": 1,
               "acronym": "DORsm",
               "name": "Thalamus, sensory-motor cortex related",
               "color_hex_triplet": "FF8084",
               "graph_order": 642,
               "st_level": 6,
               "hemisphere_id": 3,
               "parent_structure_id": 549,
               "children": [
                {
                 "id": 637,
                 "atlas_id": 362,
                 "ontology_id": 1,
                 "acronym": "VENT",
                 "name": "Ventral group of the dorsal thalamus",
                 "color_hex_triplet": "FF8084",
                 "graph_order": 643,
                 "st_level": 7,
                 "hemisphere_id": 3,
                 "parent_structure_id": 864,
                 "children": [
                  {
                   "id": 629,
                   "atlas_id": 361,
                   "ontology_id": 1,
                   "acronym": "VAL",
                   "name": "Ventral anterior-lateral complex of the thalamus",
                   "color_hex_triplet": "FF8084",
                   "graph_order": 644,
                   "st_level": 8,
                   "hemisphere_id": 3,
                   "parent_structure_id": 637,
                   "children": []
                  },
                  {
                   "id": 685,
                   "atlas_id": 368,
                   "ontology_id": 1,
                   "acronym": "VM",
                   "name": "Ventral medial nucleus of the thalamus",
                   "color_hex_triplet": "FF8084",
                   "graph_order": 645,
                   "st_level": 8,
                   "hemisphere_id": 3,
                   "parent_structure_id": 637,
                   "children": []
                  },
                  {
                   "id": 709,
                   "atlas_id": 371,
                   "ontology_id": 1,
                   "acronym": "VP",
                   "name": "Ventral posterior complex of the thalamus",
                   "color_hex_triplet": "FF8084",
                   "graph_order": 646,
                   "st_level": 8,
                   "hemisphere_id": 3,
                   "parent_structure_id": 637,
                   "children": [
                    {
                     "id": 718,
                     "atlas_id": 372,
                     "ontology_id": 1,
                     "acronym": "VPL",
                     "name": "Ventral posterolateral nucleus of the thalamus",
                     "color_hex_triplet": "FF8084",
                     "graph_order": 647,
                     "st_level": 9,
                     "hemisphere_id": 3,
                     "parent_structure_id": 709,
                     "children": []
                    },
                    {
                     "id": 725,
                     "atlas_id": 373,
                     "ontology_id": 1,
                     "acronym": "VPLpc",
                     "name": "Ventral posterolateral nucleus of the thalamus, parvicellular part",
                     "color_hex_triplet": "FF8084",
                     "graph_order": 648,
                     "st_level": 9,
                     "hemisphere_id": 3,
                     "parent_structure_id": 709,
                     "children": []
                    },
                    {
                     "id": 733,
                     "atlas_id": 374,
                     "ontology_id": 1,
                     "acronym": "VPM",
                     "name": "Ventral posteromedial nucleus of the thalamus",
                     "color_hex_triplet": "FF8084",
                     "graph_order": 649,
                     "st_level": 9,
                     "hemisphere_id": 3,
                     "parent_structure_id": 709,
                     "children": []
                    },
                    {
                     "id": 741,
                     "atlas_id": 375,
                     "ontology_id": 1,
                     "acronym": "VPMpc",
                     "name": "Ventral posteromedial nucleus of the thalamus, parvicellular part",
                     "color_hex_triplet": "FF8084",
                     "graph_order": 650,
                     "st_level": 9,
                     "hemisphere_id": 3,
                     "parent_structure_id": 709,
                     "children": []
                    }
                   ]
                  },
                  {
                   "id": 563807435,
                   "atlas_id": null,
                   "ontology_id": 1,
                   "acronym": "PoT",
                   "name": "Posterior triangular thalamic nucleus",
                   "color_hex_triplet": "FF8084",
                   "graph_order": 651,
                   "st_level": 8,
                   "hemisphere_id": 3,
                   "parent_structure_id": 637,
                   "children": []
                  }
                 ]
                },
                {
                 "id": 406,
                 "atlas_id": 333,
                 "ontology_id": 1,
                 "acronym": "SPF",
                 "name": "Subparafascicular nucleus",
                 "color_hex_triplet": "FF8084",
                 "graph_order": 652,
                 "st_level": 8,
                 "hemisphere_id": 3,
                 "parent_structure_id": 864,
                 "children": [
                  {
                   "id": 414,
                   "atlas_id": 334,
                   "ontology_id": 1,
                   "acronym": "SPFm",
                   "name": "Subparafascicular nucleus, magnocellular part",
                   "color_hex_triplet": "FF8084",
                   "graph_order": 653,
                   "st_level": 9,
                   "hemisphere_id": 3,
                   "parent_structure_id": 406,
                   "children": []
                  },
                  {
                   "id": 422,
                   "atlas_id": 335,
                   "ontology_id": 1,
                   "acronym": "SPFp",
                   "name": "Subparafascicular nucleus, parvicellular part",
                   "color_hex_triplet": "FF8084",
                   "graph_order": 654,
                   "st_level": 9,
                   "hemisphere_id": 3,
                   "parent_structure_id": 406,
                   "children": []
                  }
                 ]
                },
                {
                 "id": 609,
                 "atlas_id": 783,
                 "ontology_id": 1,
                 "acronym": "SPA",
                 "name": "Subparafascicular area",
                 "color_hex_triplet": "FF8084",
                 "graph_order": 655,
                 "st_level": 8,
                 "hemisphere_id": 3,
                 "parent_structure_id": 864,
                 "children": []
                },
                {
                 "id": 1044,
                 "atlas_id": 271,
                 "ontology_id": 1,
                 "acronym": "PP",
                 "name": "Peripeduncular nucleus",
                 "color_hex_triplet": "FF8084",
                 "graph_order": 656,
                 "st_level": 8,
                 "hemisphere_id": 3,
                 "parent_structure_id": 864,
                 "children": []
                },
                {
                 "id": 1008,
                 "atlas_id": 125,
                 "ontology_id": 1,
                 "acronym": "GENd",
                 "name": "Geniculate group, dorsal thalamus",
                 "color_hex_triplet": "FF8084",
                 "graph_order": 657,
                 "st_level": 7,
                 "hemisphere_id": 3,
                 "parent_structure_id": 864,
                 "children": [
                  {
                   "id": 475,
                   "atlas_id": 200,
                   "ontology_id": 1,
                   "acronym": "MG",
                   "name": "Medial geniculate complex",
                   "color_hex_triplet": "FF8084",
                   "graph_order": 658,
                   "st_level": 8,
                   "hemisphere_id": 3,
                   "parent_structure_id": 1008,
                   "children": [
                    {
                     "id": 1072,
                     "atlas_id": 416,
                     "ontology_id": 1,
                     "acronym": "MGd",
                     "name": "Medial geniculate complex, dorsal part",
                     "color_hex_triplet": "FF8084",
                     "graph_order": 659,
                     "st_level": 9,
                     "hemisphere_id": 3,
                     "parent_structure_id": 475,
                     "children": []
                    },
                    {
                     "id": 1079,
                     "atlas_id": 417,
                     "ontology_id": 1,
                     "acronym": "MGv",
                     "name": "Medial geniculate complex, ventral part",
                     "color_hex_triplet": "FF8084",
                     "graph_order": 660,
                     "st_level": 9,
                     "hemisphere_id": 3,
                     "parent_structure_id": 475,
                     "children": []
                    },
                    {
                     "id": 1088,
                     "atlas_id": 418,
                     "ontology_id": 1,
                     "acronym": "MGm",
                     "name": "Medial geniculate complex, medial part",
                     "color_hex_triplet": "FF8084",
                     "graph_order": 661,
                     "st_level": 9,
                     "hemisphere_id": 3,
                     "parent_structure_id": 475,
                     "children": []
                    }
                   ]
                  },
                  {
                   "id": 170,
                   "atlas_id": 162,
                   "ontology_id": 1,
                   "acronym": "LGd",
                   "name": "Dorsal part of the lateral geniculate complex",
                   "color_hex_triplet": "FF8084",
                   "graph_order": 662,
                   "st_level": 8,
                   "hemisphere_id": 3,
                   "parent_structure_id": 1008,
                   "children": [
                    {
                     "id": 496345664,
                     "atlas_id": null,
                     "ontology_id": 1,
                     "acronym": "LGd-sh",
                     "name": "Dorsal part of the lateral geniculate complex, shell",
                     "color_hex_triplet": "FF8084",
                     "graph_order": 663,
                     "st_level": 9,
                     "hemisphere_id": 3,
                     "parent_structure_id": 170,
                     "children": []
                    },
                    {
                     "id": 496345668,
                     "atlas_id": null,
                     "ontology_id": 1,
                     "acronym": "LGd-co",
                     "name": "Dorsal part of the lateral geniculate complex, core",
                     "color_hex_triplet": "FF8084",
                     "graph_order": 664,
                     "st_level": 9,
                     "hemisphere_id": 3,
                     "parent_structure_id": 170,
                     "children": []
                    },
                    {
                     "id": 496345672,
                     "atlas_id": null,
                     "ontology_id": 1,
                     "acronym": "LGd-ip",
                     "name": "Dorsal part of the lateral geniculate complex, ipsilateral zone",
                     "color_hex_triplet": "FF8084",
                     "graph_order": 665,
                     "st_level": 9,
                     "hemisphere_id": 3,
                     "parent_structure_id": 170,
                     "children": []
                    }
                   ]
                  }
                 ]
                }
               ]
              },
              {
               "id": 856,
               "atlas_id": 106,
               "ontology_id": 1,
               "acronym": "DORpm",
               "name": "Thalamus, polymodal association cortex related",
               "color_hex_triplet": "FF909F",
               "graph_order": 666,
               "st_level": 6,
               "hemisphere_id": 3,
               "parent_structure_id": 549,
               "children": [
                {
                 "id": 138,
                 "atlas_id": 158,
                 "ontology_id": 1,
                 "acronym": "LAT",
                 "name": "Lateral group of the dorsal thalamus",
                 "color_hex_triplet": "FF909F",
                 "graph_order": 667,
                 "st_level": 7,
                 "hemisphere_id": 3,
                 "parent_structure_id": 856,
                 "children": [
                  {
                   "id": 218,
                   "atlas_id": 168,
                   "ontology_id": 1,
                   "acronym": "LP",
                   "name": "Lateral posterior nucleus of the thalamus",
                   "color_hex_triplet": "FF909F",
                   "graph_order": 668,
                   "st_level": 8,
                   "hemisphere_id": 3,
                   "parent_structure_id": 138,
                   "children": []
                  },
                  {
                   "id": 1020,
                   "atlas_id": 268,
                   "ontology_id": 1,
                   "acronym": "PO",
                   "name": "Posterior complex of the thalamus",
                   "color_hex_triplet": "FF909F",
                   "graph_order": 669,
                   "st_level": 8,
                   "hemisphere_id": 3,
                   "parent_structure_id": 138,
                   "children": []
                  },
                  {
                   "id": 1029,
                   "atlas_id": 269,
                   "ontology_id": 1,
                   "acronym": "POL",
                   "name": "Posterior limiting nucleus of the thalamus",
                   "color_hex_triplet": "FF909F",
                   "graph_order": 670,
                   "st_level": 8,
                   "hemisphere_id": 3,
                   "parent_structure_id": 138,
                   "children": []
                  },
                  {
                   "id": 325,
                   "atlas_id": 323,
                   "ontology_id": 1,
                   "acronym": "SGN",
                   "name": "Suprageniculate nucleus",
                   "color_hex_triplet": "FF909F",
                   "graph_order": 671,
                   "st_level": 8,
                   "hemisphere_id": 3,
                   "parent_structure_id": 138,
                   "children": []
                  },
                  {
                   "id": 560581551,
                   "atlas_id": null,
                   "ontology_id": 1,
                   "acronym": "Eth",
                   "name": "Ethmoid nucleus of the thalamus",
                   "color_hex_triplet": "FF909F",
                   "graph_order": 672,
                   "st_level": 8,
                   "hemisphere_id": 3,
                   "parent_structure_id": 138,
                   "children": []
                  },
                  {
                   "id": 560581555,
                   "atlas_id": null,
                   "ontology_id": 1,
                   "acronym": "REth",
                   "name": "Retroethmoid nucleus",
                   "color_hex_triplet": "FF909F",
                   "graph_order": 673,
                   "st_level": 8,
                   "hemisphere_id": 3,
                   "parent_structure_id": 138,
                   "children": []
                  }
                 ]
                },
                {
                 "id": 239,
                 "atlas_id": 29,
                 "ontology_id": 1,
                 "acronym": "ATN",
                 "name": "Anterior group of the dorsal thalamus",
                 "color_hex_triplet": "FF909F",
                 "graph_order": 674,
                 "st_level": 7,
                 "hemisphere_id": 3,
                 "parent_structure_id": 856,
                 "children": [
                  {
                   "id": 255,
                   "atlas_id": 31,
                   "ontology_id": 1,
                   "acronym": "AV",
                   "name": "Anteroventral nucleus of thalamus",
                   "color_hex_triplet": "FF909F",
                   "graph_order": 675,
                   "st_level": 8,
                   "hemisphere_id": 3,
                   "parent_structure_id": 239,
                   "children": []
                  },
                  {
                   "id": 127,
                   "atlas_id": 15,
                   "ontology_id": 1,
                   "acronym": "AM",
                   "name": "Anteromedial nucleus",
                   "color_hex_triplet": "FF909F",
                   "graph_order": 676,
                   "st_level": 8,
                   "hemisphere_id": 3,
                   "parent_structure_id": 239,
                   "children": [
                    {
                     "id": 1096,
                     "atlas_id": 419,
                     "ontology_id": 1,
                     "acronym": "AMd",
                     "name": "Anteromedial nucleus, dorsal part",
                     "color_hex_triplet": "FF909F",
                     "graph_order": 677,
                     "st_level": 9,
                     "hemisphere_id": 3,
                     "parent_structure_id": 127,
                     "children": []
                    },
                    {
                     "id": 1104,
                     "atlas_id": 420,
                     "ontology_id": 1,
                     "acronym": "AMv",
                     "name": "Anteromedial nucleus, ventral part",
                     "color_hex_triplet": "FF909F",
                     "graph_order": 678,
                     "st_level": 9,
                     "hemisphere_id": 3,
                     "parent_structure_id": 127,
                     "children": []
                    }
                   ]
                  },
                  {
                   "id": 64,
                   "atlas_id": 7,
                   "ontology_id": 1,
                   "acronym": "AD",
                   "name": "Anterodorsal nucleus",
                   "color_hex_triplet": "FF909F",
                   "graph_order": 679,
                   "st_level": 8,
                   "hemisphere_id": 3,
                   "parent_structure_id": 239,
                   "children": []
                  },
                  {
                   "id": 1120,
                   "atlas_id": 139,
                   "ontology_id": 1,
                   "acronym": "IAM",
                   "name": "Interanteromedial nucleus of the thalamus",
                   "color_hex_triplet": "FF909F",
                   "graph_order": 680,
                   "st_level": 8,
                   "hemisphere_id": 3,
                   "parent_structure_id": 239,
                   "children": []
                  },
                  {
                   "id": 1113,
                   "atlas_id": 138,
                   "ontology_id": 1,
                   "acronym": "IAD",
                   "name": "Interanterodorsal nucleus of the thalamus",
                   "color_hex_triplet": "FF909F",
                   "graph_order": 681,
                   "st_level": 8,
                   "hemisphere_id": 3,
                   "parent_structure_id": 239,
                   "children": []
                  },
                  {
                   "id": 155,
                   "atlas_id": 160,
                   "ontology_id": 1,
                   "acronym": "LD",
                   "name": "Lateral dorsal nucleus of thalamus",
                   "color_hex_triplet": "FF909F",
                   "graph_order": 682,
                   "st_level": 8,
                   "hemisphere_id": 3,
                   "parent_structure_id": 239,
                   "children": []
                  }
                 ]
                },
                {
                 "id": 444,
                 "atlas_id": 196,
                 "ontology_id": 1,
                 "acronym": "MED",
                 "name": "Medial group of the dorsal thalamus",
                 "color_hex_triplet": "FF909F",
                 "graph_order": 683,
                 "st_level": 7,
                 "hemisphere_id": 3,
                 "parent_structure_id": 856,
                 "children": [
                  {
                   "id": 59,
                   "atlas_id": 148,
                   "ontology_id": 1,
                   "acronym": "IMD",
                   "name": "Intermediodorsal nucleus of the thalamus",
                   "color_hex_triplet": "FF909F",
                   "graph_order": 684,
                   "st_level": 8,
                   "hemisphere_id": 3,
                   "parent_structure_id": 444,
                   "children": []
                  },
                  {
                   "id": 362,
                   "atlas_id": 186,
                   "ontology_id": 1,
                   "acronym": "MD",
                   "name": "Mediodorsal nucleus of thalamus",
                   "color_hex_triplet": "FF909F",
                   "graph_order": 685,
                   "st_level": 8,
                   "hemisphere_id": 3,
                   "parent_structure_id": 444,
                   "children": [
                    {
                     "id": 617,
                     "atlas_id": 784,
                     "ontology_id": 1,
                     "acronym": "MDc",
                     "name": "Mediodorsal nucleus of the thalamus, central part",
                     "color_hex_triplet": "FF909F",
                     "graph_order": 686,
                     "st_level": 9,
                     "hemisphere_id": 3,
                     "parent_structure_id": 362,
                     "children": []
                    },
                    {
                     "id": 626,
                     "atlas_id": 785,
                     "ontology_id": 1,
                     "acronym": "MDl",
                     "name": "Mediodorsal nucleus of the thalamus, lateral part",
                     "color_hex_triplet": "FF909F",
                     "graph_order": 687,
                     "st_level": 9,
                     "hemisphere_id": 3,
                     "parent_structure_id": 362,
                     "children": []
                    },
                    {
                     "id": 636,
                     "atlas_id": 786,
                     "ontology_id": 1,
                     "acronym": "MDm",
                     "name": "Mediodorsal nucleus of the thalamus, medial part",
                     "color_hex_triplet": "FF909F",
                     "graph_order": 688,
                     "st_level": 9,
                     "hemisphere_id": 3,
                     "parent_structure_id": 362,
                     "children": []
                    }
                   ]
                  },
                  {
                   "id": 366,
                   "atlas_id": 328,
                   "ontology_id": 1,
                   "acronym": "SMT",
                   "name": "Submedial nucleus of the thalamus",
                   "color_hex_triplet": "FF909F",
                   "graph_order": 689,
                   "st_level": 8,
                   "hemisphere_id": 3,
                   "parent_structure_id": 444,
                   "children": []
                  },
                  {
                   "id": 1077,
                   "atlas_id": 275,
                   "ontology_id": 1,
                   "acronym": "PR",
                   "name": "Perireunensis nucleus",
                   "color_hex_triplet": "FF909F",
                   "graph_order": 690,
                   "st_level": 8,
                   "hemisphere_id": 3,
                   "parent_structure_id": 444,
                   "children": []
                  }
                 ]
                },
                {
                 "id": 571,
                 "atlas_id": 212,
                 "ontology_id": 1,
                 "acronym": "MTN",
                 "name": "Midline group of the dorsal thalamus",
                 "color_hex_triplet": "FF909F",
                 "graph_order": 691,
                 "st_level": 7,
                 "hemisphere_id": 3,
                 "parent_structure_id": 856,
                 "children": [
                  {
                   "id": 149,
                   "atlas_id": 301,
                   "ontology_id": 1,
                   "acronym": "PVT",
                   "name": "Paraventricular nucleus of the thalamus",
                   "color_hex_triplet": "FF909F",
                   "graph_order": 692,
                   "st_level": 8,
                   "hemisphere_id": 3,
                   "parent_structure_id": 571,
                   "children": []
                  },
                  {
                   "id": 15,
                   "atlas_id": 284,
                   "ontology_id": 1,
                   "acronym": "PT",
                   "name": "Parataenial nucleus",
                   "color_hex_triplet": "FF909F",
                   "graph_order": 693,
                   "st_level": 8,
                   "hemisphere_id": 3,
                   "parent_structure_id": 571,
                   "children": []
                  },
                  {
                   "id": 181,
                   "atlas_id": 305,
                   "ontology_id": 1,
                   "acronym": "RE",
                   "name": "Nucleus of reuniens",
                   "color_hex_triplet": "FF909F",
                   "graph_order": 694,
                   "st_level": 8,
                   "hemisphere_id": 3,
                   "parent_structure_id": 571,
                   "children": []
                  },
                  {
                   "id": 560581559,
                   "atlas_id": null,
                   "ontology_id": 1,
                   "acronym": "Xi",
                   "name": "Xiphoid thalamic nucleus",
                   "color_hex_triplet": "FF909F",
                   "graph_order": 695,
                   "st_level": 8,
                   "hemisphere_id": 3,
                   "parent_structure_id": 571,
                   "children": []
                  }
                 ]
                },
                {
                 "id": 51,
                 "atlas_id": 147,
                 "ontology_id": 1,
                 "acronym": "ILM",
                 "name": "Intralaminar nuclei of the dorsal thalamus",
                 "color_hex_triplet": "FF909F",
                 "graph_order": 696,
                 "st_level": 7,
                 "hemisphere_id": 3,
                 "parent_structure_id": 856,
                 "children": [
                  {
                   "id": 189,
                   "atlas_id": 306,
                   "ontology_id": 1,
                   "acronym": "RH",
                   "name": "Rhomboid nucleus",
                   "color_hex_triplet": "FF909F",
                   "graph_order": 697,
                   "st_level": 8,
                   "hemisphere_id": 3,
                   "parent_structure_id": 51,
                   "children": []
                  },
                  {
                   "id": 599,
                   "atlas_id": 74,
                   "ontology_id": 1,
                   "acronym": "CM",
                   "name": "Central medial nucleus of the thalamus",
                   "color_hex_triplet": "FF909F",
                   "graph_order": 698,
                   "st_level": 8,
                   "hemisphere_id": 3,
                   "parent_structure_id": 51,
                   "children": []
                  },
                  {
                   "id": 907,
                   "atlas_id": 254,
                   "ontology_id": 1,
                   "acronym": "PCN",
                   "name": "Paracentral nucleus",
                   "color_hex_triplet": "FF909F",
                   "graph_order": 699,
                   "st_level": 8,
                   "hemisphere_id": 3,
                   "parent_structure_id": 51,
                   "children": []
                  },
                  {
                   "id": 575,
                   "atlas_id": 71,
                   "ontology_id": 1,
                   "acronym": "CL",
                   "name": "Central lateral nucleus of the thalamus",
                   "color_hex_triplet": "FF909F",
                   "graph_order": 700,
                   "st_level": 8,
                   "hemisphere_id": 3,
                   "parent_structure_id": 51,
                   "children": []
                  },
                  {
                   "id": 930,
                   "atlas_id": 257,
                   "ontology_id": 1,
                   "acronym": "PF",
                   "name": "Parafascicular nucleus",
                   "color_hex_triplet": "FF909F",
                   "graph_order": 701,
                   "st_level": 8,
                   "hemisphere_id": 3,
                   "parent_structure_id": 51,
                   "children": []
                  },
                  {
                   "id": 560581563,
                   "atlas_id": null,
                   "ontology_id": 1,
                   "acronym": "PIL",
                   "name": "Posterior intralaminar thalamic nucleus",
                   "color_hex_triplet": "FF909F",
                   "graph_order": 702,
                   "st_level": 8,
                   "hemisphere_id": 3,
                   "parent_structure_id": 51,
                   "children": []
                  }
                 ]
                },
                {
                 "id": 262,
                 "atlas_id": 315,
                 "ontology_id": 1,
                 "acronym": "RT",
                 "name": "Reticular nucleus of the thalamus",
                 "color_hex_triplet": "FF909F",
                 "graph_order": 703,
                 "st_level": 8,
                 "hemisphere_id": 3,
                 "parent_structure_id": 856,
                 "children": []
                },
                {
                 "id": 1014,
                 "atlas_id": 126,
                 "ontology_id": 1,
                 "acronym": "GENv",
                 "name": "Geniculate group, ventral thalamus",
                 "color_hex_triplet": "FF909F",
                 "graph_order": 704,
                 "st_level": 7,
                 "hemisphere_id": 3,
                 "parent_structure_id": 856,
                 "children": [
                  {
                   "id": 27,
                   "atlas_id": 144,
                   "ontology_id": 1,
                   "acronym": "IGL",
                   "name": "Intergeniculate leaflet of the lateral geniculate complex",
                   "color_hex_triplet": "FF909F",
                   "graph_order": 705,
                   "st_level": 8,
                   "hemisphere_id": 3,
                   "parent_structure_id": 1014,
                   "children": []
                  },
                  {
                   "id": 563807439,
                   "atlas_id": null,
                   "ontology_id": 1,
                   "acronym": "IntG",
                   "name": "Intermediate geniculate nucleus",
                   "color_hex_triplet": "FF909F",
                   "graph_order": 706,
                   "st_level": 8,
                   "hemisphere_id": 3,
                   "parent_structure_id": 1014,
                   "children": []
                  },
                  {
                   "id": 178,
                   "atlas_id": 163,
                   "ontology_id": 1,
                   "acronym": "LGv",
                   "name": "Ventral part of the lateral geniculate complex",
                   "color_hex_triplet": "FF909F",
                   "graph_order": 707,
                   "st_level": 8,
                   "hemisphere_id": 3,
                   "parent_structure_id": 1014,
                   "children": [
                    {
                     "id": 300,
                     "atlas_id": 461,
                     "ontology_id": 1,
                     "acronym": "LGvl",
                     "name": "Ventral part of the lateral geniculate complex, lateral zone",
                     "color_hex_triplet": "FF909F",
                     "graph_order": 708,
                     "st_level": 9,
                     "hemisphere_id": 3,
                     "parent_structure_id": 178,
                     "children": []
                    },
                    {
                     "id": 316,
                     "atlas_id": 463,
                     "ontology_id": 1,
                     "acronym": "LGvm",
                     "name": "Ventral part of the lateral geniculate complex, medial zone",
                     "color_hex_triplet": "FF909F",
                     "graph_order": 709,
                     "st_level": 9,
                     "hemisphere_id": 3,
                     "parent_structure_id": 178,
                     "children": []
                    }
                   ]
                  },
                  {
                   "id": 321,
                   "atlas_id": 464,
                   "ontology_id": 1,
                   "acronym": "SubG",
                   "name": "Subgeniculate nucleus",
                   "color_hex_triplet": "FF909F",
                   "graph_order": 710,
                   "st_level": 8,
                   "hemisphere_id": 3,
                   "parent_structure_id": 1014,
                   "children": []
                  }
                 ]
                },
                {
                 "id": 958,
                 "atlas_id": 119,
                 "ontology_id": 1,
                 "acronym": "EPI",
                 "name": "Epithalamus",
                 "color_hex_triplet": "FF909F",
                 "graph_order": 711,
                 "st_level": 7,
                 "hemisphere_id": 3,
                 "parent_structure_id": 856,
                 "children": [
                  {
                   "id": 483,
                   "atlas_id": 201,
                   "ontology_id": 1,
                   "acronym": "MH",
                   "name": "Medial habenula",
                   "color_hex_triplet": "FF909F",
                   "graph_order": 712,
                   "st_level": 8,
                   "hemisphere_id": 3,
                   "parent_structure_id": 958,
                   "children": []
                  },
                  {
                   "id": 186,
                   "atlas_id": 164,
                   "ontology_id": 1,
                   "acronym": "LH",
                   "name": "Lateral habenula",
                   "color_hex_triplet": "FF909F",
                   "graph_order": 713,
                   "st_level": 8,
                   "hemisphere_id": 3,
                   "parent_structure_id": 958,
                   "children": []
                  },
                  {
                   "id": 953,
                   "atlas_id": 260,
                   "ontology_id": 1,
                   "acronym": "PIN",
                   "name": "Pineal body",
                   "color_hex_triplet": "FF909F",
                   "graph_order": 714,
                   "st_level": 8,
                   "hemisphere_id": 3,
                   "parent_structure_id": 958,
                   "children": []
                  }
                 ]
                }
               ]
              }
             ]
            },
            {
             "id": 1097,
             "atlas_id": 136,
             "ontology_id": 1,
             "acronym": "HY",
             "name": "Hypothalamus",
             "color_hex_triplet": "E64438",
             "graph_order": 715,
             "st_level": 5,
             "hemisphere_id": 3,
             "parent_structure_id": 1129,
             "children": [
              {
               "id": 157,
               "atlas_id": 302,
               "ontology_id": 1,
               "acronym": "PVZ",
               "name": "Periventricular zone",
               "color_hex_triplet": "FF5D50",
               "graph_order": 716,
               "st_level": 6,
               "hemisphere_id": 3,
               "parent_structure_id": 1097,
               "children": [
                {
                 "id": 390,
                 "atlas_id": 331,
                 "ontology_id": 1,
                 "acronym": "SO",
                 "name": "Supraoptic nucleus",
                 "color_hex_triplet": "FF5D50",
                 "graph_order": 717,
                 "st_level": 8,
                 "hemisphere_id": 3,
                 "parent_structure_id": 157,
                 "children": []
                },
                {
                 "id": 332,
                 "atlas_id": 465,
                 "ontology_id": 1,
                 "acronym": "ASO",
                 "name": "Accessory supraoptic group",
                 "color_hex_triplet": "FF5D50",
                 "graph_order": 718,
                 "st_level": 7,
                 "hemisphere_id": 3,
                 "parent_structure_id": 157,
                 "children": [
                  {
                   "id": 432,
                   "atlas_id": 902,
                   "ontology_id": 1,
                   "acronym": "NC",
                   "name": "Nucleus circularis",
                   "color_hex_triplet": "FF5D50",
                   "graph_order": 719,
                   "st_level": 8,
                   "hemisphere_id": 3,
                   "parent_structure_id": 332,
                   "children": []
                  }
                 ]
                },
                {
                 "id": 38,
                 "atlas_id": 287,
                 "ontology_id": 1,
                 "acronym": "PVH",
                 "name": "Paraventricular hypothalamic nucleus",
                 "color_hex_triplet": "FF5D50",
                 "graph_order": 720,
                 "st_level": 8,
                 "hemisphere_id": 3,
                 "parent_structure_id": 157,
                 "children": [
                  {
                   "id": 71,
                   "atlas_id": 291,
                   "ontology_id": 1,
                   "acronym": "PVHm",
                   "name": "Paraventricular hypothalamic nucleus, magnocellular division",
                   "color_hex_triplet": "FF5D50",
                   "graph_order": 721,
                   "st_level": 9,
                   "hemisphere_id": 3,
                   "parent_structure_id": 38,
                   "children": [
                    {
                     "id": 47,
                     "atlas_id": 288,
                     "ontology_id": 1,
                     "acronym": "PVHam",
                     "name": "Paraventricular hypothalamic nucleus, magnocellular division, anterior magnocellular part",
                     "color_hex_triplet": "FF5D50",
                     "graph_order": 722,
                     "st_level": 10,
                     "hemisphere_id": 3,
                     "parent_structure_id": 71,
                     "children": []
                    },
                    {
                     "id": 79,
                     "atlas_id": 292,
                     "ontology_id": 1,
                     "acronym": "PVHmm",
                     "name": "Paraventricular hypothalamic nucleus, magnocellular division, medial magnocellular part",
                     "color_hex_triplet": "FF5D50",
                     "graph_order": 723,
                     "st_level": 10,
                     "hemisphere_id": 3,
                     "parent_structure_id": 71,
                     "children": []
                    },
                    {
                     "id": 103,
                     "atlas_id": 295,
                     "ontology_id": 1,
                     "acronym": "PVHpm",
                     "name": "Paraventricular hypothalamic nucleus, magnocellular division, posterior magnocellular part",
                     "color_hex_triplet": "FF5D50",
                     "graph_order": 724,
                     "st_level": 10,
                     "hemisphere_id": 3,
                     "parent_structure_id": 71,
                     "children": [
                      {
                       "id": 652,
                       "atlas_id": 788,
                       "ontology_id": 1,
                       "acronym": "PVHpml",
                       "name": "Paraventricular hypothalamic nucleus, magnocellular division, posterior magnocellular part, lateral zone",
                       "color_hex_triplet": "FF5D50",
                       "graph_order": 725,
                       "st_level": 11,
                       "hemisphere_id": 3,
                       "parent_structure_id": 103,
                       "children": []
                      },
                      {
                       "id": 660,
                       "atlas_id": 789,
                       "ontology_id": 1,
                       "acronym": "PVHpmm",
                       "name": "Paraventricular hypothalamic nucleus, magnocellular division, posterior magnocellular part, medial zone",
                       "color_hex_triplet": "FF5D50",
                       "graph_order": 726,
                       "st_level": 11,
                       "hemisphere_id": 3,
                       "parent_structure_id": 103,
                       "children": []
                      }
                     ]
                    }
                   ]
                  },
                  {
                   "id": 94,
                   "atlas_id": 294,
                   "ontology_id": 1,
                   "acronym": "PVHp",
                   "name": "Paraventricular hypothalamic nucleus, parvicellular division",
                   "color_hex_triplet": "FF5D50",
                   "graph_order": 727,
                   "st_level": 9,
                   "hemisphere_id": 3,
                   "parent_structure_id": 38,
                   "children": [
                    {
                     "id": 55,
                     "atlas_id": 289,
                     "ontology_id": 1,
                     "acronym": "PVHap",
                     "name": "Paraventricular hypothalamic nucleus, parvicellular division, anterior parvicellular part",
                     "color_hex_triplet": "FF5D50",
                     "graph_order": 728,
                     "st_level": 10,
                     "hemisphere_id": 3,
                     "parent_structure_id": 94,
                     "children": []
                    },
                    {
                     "id": 87,
                     "atlas_id": 293,
                     "ontology_id": 1,
                     "acronym": "PVHmpd",
                     "name": "Paraventricular hypothalamic nucleus, parvicellular division, medial parvicellular part, dorsal zone",
                     "color_hex_triplet": "FF5D50",
                     "graph_order": 729,
                     "st_level": 10,
                     "hemisphere_id": 3,
                     "parent_structure_id": 94,
                     "children": []
                    },
                    {
                     "id": 110,
                     "atlas_id": 296,
                     "ontology_id": 1,
                     "acronym": "PVHpv",
                     "name": "Paraventricular hypothalamic nucleus, parvicellular division, periventricular part",
                     "color_hex_triplet": "FF5D50",
                     "graph_order": 730,
                     "st_level": 10,
                     "hemisphere_id": 3,
                     "parent_structure_id": 94,
                     "children": []
                    }
                   ]
                  }
                 ]
                },
                {
                 "id": 30,
                 "atlas_id": 286,
                 "ontology_id": 1,
                 "acronym": "PVa",
                 "name": "Periventricular hypothalamic nucleus, anterior part",
                 "color_hex_triplet": "FF5D50",
                 "graph_order": 731,
                 "st_level": 9,
                 "hemisphere_id": 3,
                 "parent_structure_id": 157,
                 "children": []
                },
                {
                 "id": 118,
                 "atlas_id": 297,
                 "ontology_id": 1,
                 "acronym": "PVi",
                 "name": "Periventricular hypothalamic nucleus, intermediate part",
                 "color_hex_triplet": "FF5D50",
                 "graph_order": 732,
                 "st_level": 9,
                 "hemisphere_id": 3,
                 "parent_structure_id": 157,
                 "children": []
                },
                {
                 "id": 223,
                 "atlas_id": 27,
                 "ontology_id": 1,
                 "acronym": "ARH",
                 "name": "Arcuate hypothalamic nucleus",
                 "color_hex_triplet": "FF5D50",
                 "graph_order": 733,
                 "st_level": 8,
                 "hemisphere_id": 3,
                 "parent_structure_id": 157,
                 "children": []
                }
               ]
              },
              {
               "id": 141,
               "atlas_id": 300,
               "ontology_id": 1,
               "acronym": "PVR",
               "name": "Periventricular region",
               "color_hex_triplet": "FF5547",
               "graph_order": 734,
               "st_level": 6,
               "hemisphere_id": 3,
               "parent_structure_id": 1097,
               "children": [
                {
                 "id": 72,
                 "atlas_id": 8,
                 "ontology_id": 1,
                 "acronym": "ADP",
                 "name": "Anterodorsal preoptic nucleus",
                 "color_hex_triplet": "FF5547",
                 "graph_order": 735,
                 "st_level": 8,
                 "hemisphere_id": 3,
                 "parent_structure_id": 141,
                 "children": []
                },
                {
                 "id": 80,
                 "atlas_id": 9,
                 "ontology_id": 1,
                 "acronym": "AHA",
                 "name": "Anterior hypothalamic area",
                 "color_hex_triplet": "FF5547",
                 "graph_order": 736,
                 "st_level": 8,
                 "hemisphere_id": 3,
                 "parent_structure_id": 141,
                 "children": []
                },
                {
                 "id": 263,
                 "atlas_id": 32,
                 "ontology_id": 1,
                 "acronym": "AVP",
                 "name": "Anteroventral preoptic nucleus",
                 "color_hex_triplet": "FF5547",
                 "graph_order": 737,
                 "st_level": 8,
                 "hemisphere_id": 3,
                 "parent_structure_id": 141,
                 "children": []
                },
                {
                 "id": 272,
                 "atlas_id": 33,
                 "ontology_id": 1,
                 "acronym": "AVPV",
                 "name": "Anteroventral periventricular nucleus",
                 "color_hex_triplet": "FF5547",
                 "graph_order": 738,
                 "st_level": 8,
                 "hemisphere_id": 3,
                 "parent_structure_id": 141,
                 "children": []
                },
                {
                 "id": 830,
                 "atlas_id": 103,
                 "ontology_id": 1,
                 "acronym": "DMH",
                 "name": "Dorsomedial nucleus of the hypothalamus",
                 "color_hex_triplet": "FF5547",
                 "graph_order": 739,
                 "st_level": 8,
                 "hemisphere_id": 3,
                 "parent_structure_id": 141,
                 "children": [
                  {
                   "id": 668,
                   "atlas_id": 790,
                   "ontology_id": 1,
                   "acronym": "DMHa",
                   "name": "Dorsomedial nucleus of the hypothalamus, anterior part",
                   "color_hex_triplet": "FF5547",
                   "graph_order": 740,
                   "st_level": 9,
                   "hemisphere_id": 3,
                   "parent_structure_id": 830,
                   "children": []
                  },
                  {
                   "id": 676,
                   "atlas_id": 791,
                   "ontology_id": 1,
                   "acronym": "DMHp",
                   "name": "Dorsomedial nucleus of the hypothalamus, posterior part",
                   "color_hex_triplet": "FF5547",
                   "graph_order": 741,
                   "st_level": 9,
                   "hemisphere_id": 3,
                   "parent_structure_id": 830,
                   "children": []
                  },
                  {
                   "id": 684,
                   "atlas_id": 792,
                   "ontology_id": 1,
                   "acronym": "DMHv",
                   "name": "Dorsomedial nucleus of the hypothalamus, ventral part",
                   "color_hex_triplet": "FF5547",
                   "graph_order": 742,
                   "st_level": 9,
                   "hemisphere_id": 3,
                   "parent_structure_id": 830,
                   "children": []
                  }
                 ]
                },
                {
                 "id": 452,
                 "atlas_id": 197,
                 "ontology_id": 1,
                 "acronym": "MEPO",
                 "name": "Median preoptic nucleus",
                 "color_hex_triplet": "FF5547",
                 "graph_order": 743,
                 "st_level": 8,
                 "hemisphere_id": 3,
                 "parent_structure_id": 141,
                 "children": []
                },
                {
                 "id": 523,
                 "atlas_id": 206,
                 "ontology_id": 1,
                 "acronym": "MPO",
                 "name": "Medial preoptic area",
                 "color_hex_triplet": "FF5547",
                 "graph_order": 744,
                 "st_level": 8,
                 "hemisphere_id": 3,
                 "parent_structure_id": 141,
                 "children": []
                },
                {
                 "id": 763,
                 "atlas_id": 236,
                 "ontology_id": 1,
                 "acronym": "OV",
                 "name": "Vascular organ of the lamina terminalis",
                 "color_hex_triplet": "FF5547",
                 "graph_order": 745,
                 "st_level": 8,
                 "hemisphere_id": 3,
                 "parent_structure_id": 141,
                 "children": []
                },
                {
                 "id": 914,
                 "atlas_id": 255,
                 "ontology_id": 1,
                 "acronym": "PD",
                 "name": "Posterodorsal preoptic nucleus",
                 "color_hex_triplet": "FF5547",
                 "graph_order": 746,
                 "st_level": 8,
                 "hemisphere_id": 3,
                 "parent_structure_id": 141,
                 "children": []
                },
                {
                 "id": 1109,
                 "atlas_id": 279,
                 "ontology_id": 1,
                 "acronym": "PS",
                 "name": "Parastrial nucleus",
                 "color_hex_triplet": "FF5547",
                 "graph_order": 747,
                 "st_level": 8,
                 "hemisphere_id": 3,
                 "parent_structure_id": 141,
                 "children": []
                },
                {
                 "id": 1124,
                 "atlas_id": 281,
                 "ontology_id": 1,
                 "acronym": "PSCH",
                 "name": "Suprachiasmatic preoptic nucleus",
                 "color_hex_triplet": "FF5547",
                 "graph_order": 748,
                 "st_level": 8,
                 "hemisphere_id": 3,
                 "parent_structure_id": 141,
                 "children": []
                },
                {
                 "id": 126,
                 "atlas_id": 298,
                 "ontology_id": 1,
                 "acronym": "PVp",
                 "name": "Periventricular hypothalamic nucleus, posterior part",
                 "color_hex_triplet": "FF5547",
                 "graph_order": 749,
                 "st_level": 8,
                 "hemisphere_id": 3,
                 "parent_structure_id": 141,
                 "children": []
                },
                {
                 "id": 133,
                 "atlas_id": 299,
                 "ontology_id": 1,
                 "acronym": "PVpo",
                 "name": "Periventricular hypothalamic nucleus, preoptic part",
                 "color_hex_triplet": "FF5547",
                 "graph_order": 750,
                 "st_level": 8,
                 "hemisphere_id": 3,
                 "parent_structure_id": 141,
                 "children": []
                },
                {
                 "id": 347,
                 "atlas_id": 467,
                 "ontology_id": 1,
                 "acronym": "SBPV",
                 "name": "Subparaventricular zone",
                 "color_hex_triplet": "FF5547",
                 "graph_order": 751,
                 "st_level": 8,
                 "hemisphere_id": 3,
                 "parent_structure_id": 141,
                 "children": []
                },
                {
                 "id": 286,
                 "atlas_id": 318,
                 "ontology_id": 1,
                 "acronym": "SCH",
                 "name": "Suprachiasmatic nucleus",
                 "color_hex_triplet": "FF5547",
                 "graph_order": 752,
                 "st_level": 8,
                 "hemisphere_id": 3,
                 "parent_structure_id": 141,
                 "children": []
                },
                {
                 "id": 338,
                 "atlas_id": 466,
                 "ontology_id": 1,
                 "acronym": "SFO",
                 "name": "Subfornical organ",
                 "color_hex_triplet": "FF5547",
                 "graph_order": 753,
                 "st_level": 8,
                 "hemisphere_id": 3,
                 "parent_structure_id": 141,
                 "children": []
                },
                {
                 "id": 576073699,
                 "atlas_id": null,
                 "ontology_id": 1,
                 "acronym": "VMPO",
                 "name": "Ventromedial preoptic nucleus",
                 "color_hex_triplet": "FF5547",
                 "graph_order": 754,
                 "st_level": 8,
                 "hemisphere_id": 3,
                 "parent_structure_id": 141,
                 "children": []
                },
                {
                 "id": 689,
                 "atlas_id": 793,
                 "ontology_id": 1,
                 "acronym": "VLPO",
                 "name": "Ventrolateral preoptic nucleus",
                 "color_hex_triplet": "FF5547",
                 "graph_order": 755,
                 "st_level": 8,
                 "hemisphere_id": 3,
                 "parent_structure_id": 141,
                 "children": []
                }
               ]
              },
              {
               "id": 467,
               "atlas_id": 199,
               "ontology_id": 1,
               "acronym": "MEZ",
               "name": "Hypothalamic medial zone",
               "color_hex_triplet": "FF4C3E",
               "graph_order": 756,
               "st_level": 6,
               "hemisphere_id": 3,
               "parent_structure_id": 1097,
               "children": [
                {
                 "id": 88,
                 "atlas_id": 10,
                 "ontology_id": 1,
                 "acronym": "AHN",
                 "name": "Anterior hypothalamic nucleus",
                 "color_hex_triplet": "FF4C3E",
                 "graph_order": 757,
                 "st_level": 8,
                 "hemisphere_id": 3,
                 "parent_structure_id": 467,
                 "children": [
                  {
                   "id": 700,
                   "atlas_id": 794,
                   "ontology_id": 1,
                   "acronym": "AHNa",
                   "name": "Anterior hypothalamic nucleus, anterior part",
                   "color_hex_triplet": "FF4C3E",
                   "graph_order": 758,
                   "st_level": 9,
                   "hemisphere_id": 3,
                   "parent_structure_id": 88,
                   "children": []
                  },
                  {
                   "id": 708,
                   "atlas_id": 795,
                   "ontology_id": 1,
                   "acronym": "AHNc",
                   "name": "Anterior hypothalamic nucleus, central part",
                   "color_hex_triplet": "FF4C3E",
                   "graph_order": 759,
                   "st_level": 9,
                   "hemisphere_id": 3,
                   "parent_structure_id": 88,
                   "children": []
                  },
                  {
                   "id": 716,
                   "atlas_id": 796,
                   "ontology_id": 1,
                   "acronym": "AHNd",
                   "name": "Anterior hypothalamic nucleus, dorsal part",
                   "color_hex_triplet": "FF4C3E",
                   "graph_order": 760,
                   "st_level": 9,
                   "hemisphere_id": 3,
                   "parent_structure_id": 88,
                   "children": []
                  },
                  {
                   "id": 724,
                   "atlas_id": 797,
                   "ontology_id": 1,
                   "acronym": "AHNp",
                   "name": "Anterior hypothalamic nucleus, posterior part",
                   "color_hex_triplet": "FF4C3E",
                   "graph_order": 761,
                   "st_level": 9,
                   "hemisphere_id": 3,
                   "parent_structure_id": 88,
                   "children": []
                  }
                 ]
                },
                {
                 "id": 331,
                 "atlas_id": 182,
                 "ontology_id": 1,
                 "acronym": "MBO",
                 "name": "Mammillary body",
                 "color_hex_triplet": "FF4C3E",
                 "graph_order": 762,
                 "st_level": 7,
                 "hemisphere_id": 3,
                 "parent_structure_id": 467,
                 "children": [
                  {
                   "id": 210,
                   "atlas_id": 167,
                   "ontology_id": 1,
                   "acronym": "LM",
                   "name": "Lateral mammillary nucleus",
                   "color_hex_triplet": "FF4C3E",
                   "graph_order": 763,
                   "st_level": 8,
                   "hemisphere_id": 3,
                   "parent_structure_id": 331,
                   "children": []
                  },
                  {
                   "id": 491,
                   "atlas_id": 202,
                   "ontology_id": 1,
                   "acronym": "MM",
                   "name": "Medial mammillary nucleus",
                   "color_hex_triplet": "FF4C3E",
                   "graph_order": 764,
                   "st_level": 8,
                   "hemisphere_id": 3,
                   "parent_structure_id": 331,
                   "children": [
                    {
                     "id": 732,
                     "atlas_id": 798,
                     "ontology_id": 1,
                     "acronym": "MMme",
                     "name": "Medial mammillary nucleus, median part",
                     "color_hex_triplet": "FF4C3E",
                     "graph_order": 765,
                     "st_level": 9,
                     "hemisphere_id": 3,
                     "parent_structure_id": 491,
                     "children": []
                    },
                    {
                     "id": 606826647,
                     "atlas_id": null,
                     "ontology_id": 1,
                     "acronym": "MMl",
                     "name": "Medial mammillary nucleus, lateral part",
                     "color_hex_triplet": "FF4C3E",
                     "graph_order": 766,
                     "st_level": 9,
                     "hemisphere_id": 3,
                     "parent_structure_id": 491,
                     "children": []
                    },
                    {
                     "id": 606826651,
                     "atlas_id": null,
                     "ontology_id": 1,
                     "acronym": "MMm",
                     "name": "Medial mammillary nucleus, medial part",
                     "color_hex_triplet": "FF4C3E",
                     "graph_order": 767,
                     "st_level": 9,
                     "hemisphere_id": 3,
                     "parent_structure_id": 491,
                     "children": []
                    },
                    {
                     "id": 606826655,
                     "atlas_id": null,
                     "ontology_id": 1,
                     "acronym": "MMp",
                     "name": "Medial mammillary nucleus, posterior part",
                     "color_hex_triplet": "FF4C3E",
                     "graph_order": 768,
                     "st_level": 9,
                     "hemisphere_id": 3,
                     "parent_structure_id": 491,
                     "children": []
                    },
                    {
                     "id": 606826659,
                     "atlas_id": null,
                     "ontology_id": 1,
                     "acronym": "MMd",
                     "name": "Medial mammillary nucleus, dorsal part",
                     "color_hex_triplet": "FF4C3E",
                     "graph_order": 769,
                     "st_level": 9,
                     "hemisphere_id": 3,
                     "parent_structure_id": 491,
                     "children": []
                    }
                   ]
                  },
                  {
                   "id": 525,
                   "atlas_id": 348,
                   "ontology_id": 1,
                   "acronym": "SUM",
                   "name": "Supramammillary nucleus",
                   "color_hex_triplet": "FF4C3E",
                   "graph_order": 770,
                   "st_level": 8,
                   "hemisphere_id": 3,
                   "parent_structure_id": 331,
                   "children": [
                    {
                     "id": 1110,
                     "atlas_id": 421,
                     "ontology_id": 1,
                     "acronym": "SUMl",
                     "name": "Supramammillary nucleus, lateral part",
                     "color_hex_triplet": "FF4C3E",
                     "graph_order": 771,
                     "st_level": 9,
                     "hemisphere_id": 3,
                     "parent_structure_id": 525,
                     "children": []
                    },
                    {
                     "id": 1118,
                     "atlas_id": 422,
                     "ontology_id": 1,
                     "acronym": "SUMm",
                     "name": "Supramammillary nucleus, medial part",
                     "color_hex_triplet": "FF4C3E",
                     "graph_order": 772,
                     "st_level": 9,
                     "hemisphere_id": 3,
                     "parent_structure_id": 525,
                     "children": []
                    }
                   ]
                  },
                  {
                   "id": 557,
                   "atlas_id": 352,
                   "ontology_id": 1,
                   "acronym": "TM",
                   "name": "Tuberomammillary nucleus",
                   "color_hex_triplet": "FF4C3E",
                   "graph_order": 773,
                   "st_level": 8,
                   "hemisphere_id": 3,
                   "parent_structure_id": 331,
                   "children": [
                    {
                     "id": 1126,
                     "atlas_id": 423,
                     "ontology_id": 1,
                     "acronym": "TMd",
                     "name": "Tuberomammillary nucleus, dorsal part",
                     "color_hex_triplet": "FF4C3E",
                     "graph_order": 774,
                     "st_level": 9,
                     "hemisphere_id": 3,
                     "parent_structure_id": 557,
                     "children": []
                    },
                    {
                     "id": 1,
                     "atlas_id": 424,
                     "ontology_id": 1,
                     "acronym": "TMv",
                     "name": "Tuberomammillary nucleus, ventral part",
                     "color_hex_triplet": "FF4C3E",
                     "graph_order": 775,
                     "st_level": 9,
                     "hemisphere_id": 3,
                     "parent_structure_id": 557,
                     "children": []
                    }
                   ]
                  }
                 ]
                },
                {
                 "id": 515,
                 "atlas_id": 205,
                 "ontology_id": 1,
                 "acronym": "MPN",
                 "name": "Medial preoptic nucleus",
                 "color_hex_triplet": "FF4C3E",
                 "graph_order": 776,
                 "st_level": 8,
                 "hemisphere_id": 3,
                 "parent_structure_id": 467,
                 "children": [
                  {
                   "id": 740,
                   "atlas_id": 799,
                   "ontology_id": 1,
                   "acronym": "MPNc",
                   "name": "Medial preoptic nucleus, central part",
                   "color_hex_triplet": "FF4C3E",
                   "graph_order": 777,
                   "st_level": 9,
                   "hemisphere_id": 3,
                   "parent_structure_id": 515,
                   "children": []
                  },
                  {
                   "id": 748,
                   "atlas_id": 800,
                   "ontology_id": 1,
                   "acronym": "MPNl",
                   "name": "Medial preoptic nucleus, lateral part",
                   "color_hex_triplet": "FF4C3E",
                   "graph_order": 778,
                   "st_level": 9,
                   "hemisphere_id": 3,
                   "parent_structure_id": 515,
                   "children": []
                  },
                  {
                   "id": 756,
                   "atlas_id": 801,
                   "ontology_id": 1,
                   "acronym": "MPNm",
                   "name": "Medial preoptic nucleus, medial part",
                   "color_hex_triplet": "FF4C3E",
                   "graph_order": 779,
                   "st_level": 9,
                   "hemisphere_id": 3,
                   "parent_structure_id": 515,
                   "children": []
                  }
                 ]
                },
                {
                 "id": 980,
                 "atlas_id": 263,
                 "ontology_id": 1,
                 "acronym": "PMd",
                 "name": "Dorsal premammillary nucleus",
                 "color_hex_triplet": "FF4C3E",
                 "graph_order": 780,
                 "st_level": 8,
                 "hemisphere_id": 3,
                 "parent_structure_id": 467,
                 "children": []
                },
                {
                 "id": 1004,
                 "atlas_id": 266,
                 "ontology_id": 1,
                 "acronym": "PMv",
                 "name": "Ventral premammillary nucleus",
                 "color_hex_triplet": "FF4C3E",
                 "graph_order": 781,
                 "st_level": 8,
                 "hemisphere_id": 3,
                 "parent_structure_id": 467,
                 "children": []
                },
                {
                 "id": 63,
                 "atlas_id": 290,
                 "ontology_id": 1,
                 "acronym": "PVHd",
                 "name": "Paraventricular hypothalamic nucleus, descending division",
                 "color_hex_triplet": "FF4C3E",
                 "graph_order": 782,
                 "st_level": 8,
                 "hemisphere_id": 3,
                 "parent_structure_id": 467,
                 "children": [
                  {
                   "id": 439,
                   "atlas_id": 903,
                   "ontology_id": 1,
                   "acronym": "PVHdp",
                   "name": "Paraventricular hypothalamic nucleus, descending division, dorsal parvicellular part",
                   "color_hex_triplet": "FF4C3E",
                   "graph_order": 783,
                   "st_level": 9,
                   "hemisphere_id": 3,
                   "parent_structure_id": 63,
                   "children": []
                  },
                  {
                   "id": 447,
                   "atlas_id": 904,
                   "ontology_id": 1,
                   "acronym": "PVHf",
                   "name": "Paraventricular hypothalamic nucleus, descending division, forniceal part",
                   "color_hex_triplet": "FF4C3E",
                   "graph_order": 784,
                   "st_level": 9,
                   "hemisphere_id": 3,
                   "parent_structure_id": 63,
[truncated: 238,221 more chars]
